# Supplementary material for: SPT6 maintains epidermal homeostasis by inhibiting an NF-κB-positive feedback loop to prevent excessive inflammation
Source: Cell Mol Immunol. 2026 Apr 1;23(5):471–90. doi: 10.1038/s41423-026-01410-1 (PMC13129108; doi:10.1038/s41423-026-01410-1)
Supplement: Supplementary file 2 — Supplementary Table 1 [file 41423_2026_1410_MOESM2_ESM.xlsx]

## Sheet: Sheet1
Supplementary Table 1. Differentially expressed genes identified by RNA-Seq analysis of Supt6 knockout skin.
Gene Symbol	log2 (Supt6 KO/Control)	Pvalue(Supt6 KO/Control)		Gene Symbol	log2 (Supt6 KO/Control)	Pvalue(Supt6 KO/Control)
'Cep85l'	-1.29212	1.09765e-14		'0610012G03Rik'	1.53491	8.25147e-20
'Ildr2'	-1.70405	1.20306e-06		'Wfdc17'	3.66235	3.61057e-39
'Zkscan16'	-1.87165	0.000853888		'Cstdc5'	10.0042	1.864e-140
'Nrg2'	-1.44686	8.21887e-06		'Cstdc6'	11.7976	2.1624e-35
'Nhsl2'	-2.10588	5.26563e-07		'Sirpb1c'	4.57233	5.77696e-40
'Nat8f7'	-4.45221	0.00123653		'Gm14295'	2.3307	6.83879e-19
'Srcap'	-1.47032	7.37265e-15		'Gm15501'	3.79005	1.29343e-09
'Zfp831'	-2.23722	0.000832712		'Dynlt1f'	2.28071	1.32037e-39
'Tdrd7'	-1.08842	7.42828e-11		'Dynlt1c'	2.5569	2.47465e-21
'Gpr153'	-1.80322	6.60395e-10		'Ndufb4c'	2.45235	1.98105e-17
'Phactr4'	-1.06817	0.000133926		'Amd2'	1.64149	5.2416e-29
'Akna'	-1.78864	7.71458e-12		'Gm3604'	1.42229	3.93205e-12
'H6pd'	-1.13616	1.22991e-09		'Gm3776'	2.95053	8.02391e-59
'Tmem64'	-1.4326	1.41915e-31		'Sprr2a3'	6.22219	1.36875e-59
'AU040320'	-1.00225	6.42262e-11		'Eif3j2'	1.3554	5.06576e-15
'Adh6b'	-3.78828	6.81376e-34		'Ankrd66'	4.49489	6.94614e-10
'Rubcn'	-1.43708	9.76818e-10		'Gm14308'	1.39365	4.29962e-11
'Pdzd7'	-1.84087	1.91965e-05		'Gm20939'	2.04896	2.04434e-19
'Armcx4'	-1.69065	1.3894e-05		'Yy2'	1.22901	1.18097e-05
'Zfp648'	-2.80968	2.68293e-15		'Gm44504'	4.86848	5.017e-47
'Tpbgl'	-2.36953	1.24312e-19		'Gon7'	1.50582	1.42655e-20
'Ccdc149'	-2.29674	1.33918e-22		'Sprr2a2'	6.53012	1.60526e-52
'3425401B19Rik'	-4.46821	3.57754e-45		'Dynlt1a'	2.47415	8.47992e-18
'Tmppe'	-2.00604	1.75359e-31		'Ppp1r8'	1.43247	1.85066e-22
'Zfp518b'	-1.18594	8.11925e-06		'Smpdl3b'	1.22906	2.31177e-09
'Dchs2'	-1.9669	0.00174544		'Gm19345'	7.22374	1.11995e-13
'Upk3b'	-6.49753	2.34452e-10		'Tmem95'	2.61058	7.04571e-18
'Acacb'	-3.53168	1.13333e-30		'Hbb-bs'	3.93805	0.00037666
'Mapre3'	-1.45599	2.7359e-28		'Rpl5'	2.54636	3.73614e-15
'Emilin1'	-1.63677	6.47696e-07		'Psph'	1.59125	8.84268e-22
'Hepacam2'	-2.76101	5.33475e-11		'Spon2'	1.40683	1.15302e-05
'Prrt4'	-2.54117	6.65693e-05		'Gm21188'	3.47755	8.25189e-44
'Adamts9'	-1.62899	5.28423e-09		'Gm15246'	1.89734	6.37363e-09
'Phrf1'	-1.29187	7.90449e-09		'Tra2a'	1.1847	3.64123e-16
'Plekhg2'	-2.43469	2.96138e-20		'Brk1'	1.70369	2.30984e-16
'Numa1'	-1.82761	2.16503e-22		'Klk9'	3.87856	4.25246e-94
'Ints4'	-0.919123	9.02652e-10		'Faap24'	1.49052	8.02372e-09
'Sf3b3'	-1.02473	5.79772e-06		'D8Ertd738e'	1.59984	9.07274e-23
'Champ1'	-1.08047	9.29717e-07		'Gadd45gip1'	1.64334	1.33995e-23
'Arhgef18'	-1.32746	7.12881e-23		'Dohh'	1.37942	3.10308e-18
'Mtus1'	-1.39157	1.14178e-22		'Ak6'	1.90745	5.91897e-27
'Cyp4v3'	-2.07243	3.83716e-34		'Gm32856'	2.51046	9.69695e-31
'Pls1'	-3.24408	9.63647e-29		'Gm14296'	1.74862	1.26952e-05
'Ano10'	-1.30578	8.18668e-33		'Oaf'	1.56355	4.44472e-18
'Gm18905'	-4.85933	4.19332e-06		'Mien1'	3.16022	1.65914e-30
'1110002E22Rik'	-3.4715	2.39963e-40		'Nxph4'	2.72218	6.0404e-10
'Phldb1'	-2.38836	1.33352e-36		'Chil4'	7.17823	2.83243e-12
'Slc6a8'	-1.19007	6.98854e-12		'Blmh'	2.2786	8.14106e-80
'Gstt3'	-1.49274	3.91966e-24		'Rexo2'	1.60649	6.09708e-29
'Zfr2'	-1.72558	1.51044e-08		'Sptssa'	2.07858	2.81758e-14
'Nt5dc3'	-1.70197	3.87781e-09		'Aspg'	1.65204	7.17879e-32
'Sec14l4'	-3.39564	1.6131e-18		'Tmem265'	2.85452	1.06775e-23
'Smg6'	-2.16499	2.0335e-37		'Akr1c18'	5.22999	4.05137e-11
'Tmem98'	-1.58403	6.56294e-15		'AW209491'	1.72785	1.01217e-23
'Maml1'	-1.38903	4.36074e-16		'Exoc5'	1.26072	4.36817e-25
'Cuedc1'	-1.85268	1.91914e-39		'Dph3'	1.81608	1.08524e-23
'Dnm3'	-0.944529	0.0123719		'Ppif'	2.40322	6.30437e-44
'Plin1'	-2.81842	1.58434e-31		'Mal2'	2.84978	3.75369e-76
'Rtn1'	-3.99219	1.15652e-17		'Gm20498'	2.24683	7.2504e-31
'Synpo'	-2.05421	8.16046e-20		'Rfc4'	1.99704	1.73041e-24
'Itga9'	-1.82316	1.63992e-09		'Sft2d1'	1.99234	1.30818e-29
'Etv5'	-1.97341	2.1166e-09		'Rab31'	2.72595	4.56221e-74
'Ces1d'	-3.3628	2.63748e-62		'Smim3'	1.81868	1.76542e-13
'Gldc'	-2.31224	8.75199e-45		'Me2'	1.48197	2.70684e-06
'Sbk1'	-1.67034	4.49358e-13		'Psat1'	2.30682	3.1571e-32
'Rhoq'	-1.24479	4.87908e-28		'Brms1'	1.28882	4.07375e-18
'Cabin1'	-1.14398	1.61587e-09		'Snrpd2'	2.32093	5.59982e-36
'Tex15'	-2.61764	6.2173e-07		'Rnh1'	1.26621	7.10579e-19
'Rcor2'	-1.0279	0.00584062		'Mrpl10'	1.41243	2.79883e-23
'Pcnx3'	-1.6579	5.84142e-18		'Mrpl41'	2.07589	1.75248e-23
'Cdc42ep1'	-1.52514	4.83486e-09		'Mrpl30'	1.49646	1.25014e-21
'Ttc7b'	-1.83761	6.88143e-14		'Jmjd6'	1.62433	5.81094e-22
'Aldh6a1'	-1.19897	1.80177e-10		'Prl2c5'	5.53362	5.27187e-06
'Ptpn23'	-1.82672	2.74694e-12		'Cth'	1.70592	2.56852e-08
'Tmem179'	-4.01568	3.01551e-10		'Cdc20'	2.26561	5.0026e-05
'Rab15'	-1.1501	1.06834e-06		'Fxyd4'	3.29575	1.20806e-08
'Dnal1'	-1.34534	4.14023e-11		'Slco1a5'	4.82534	8.84297e-33
'Rnf44'	-1.83994	5.03357e-24		'Med21'	2.55515	9.67648e-36
'Slain1'	-3.07998	3.26086e-10		'Taf9'	1.82536	3.35957e-29
'Mmrn2'	-1.71325	1.49806e-07		'Nabp1'	2.90929	7.14744e-66
'Abhd4'	-1.21222	2.93371e-20		'Pfdn4'	1.83663	4.18565e-24
'Ppp1r3e'	-1.49754	1.79044e-07		'Gins4'	1.45044	1.11822e-22
'Phyhip'	-2.80032	6.03666e-41		'Pimreg'	1.34099	4.77183e-05
'Ano6'	-1.77268	5.13084e-26		'Ms4a7'	3.00568	1.5464e-46
'Slc38a1'	-2.14093	8.26947e-12		'Slc5a10'	3.11249	1.43544e-13
'Fam83h'	-1.03836	2.87897e-06		'Blvra'	1.57581	4.20337e-28
'Tigd5'	-1.37871	2.6983e-10		'Glo1'	1.75868	5.22466e-51
'Scrib'	-1.12518	1.37426e-15		'Cbr3'	1.90117	5.91791e-22
'Amigo2'	-1.09829	3.53017e-05		'Dut'	1.87456	2.85598e-13
'Card10'	-2.24074	1.51225e-18		'Cox6b1'	1.90064	5.30929e-26
'Lmf2'	-0.984089	0.000823232		'Sec13'	1.39862	6.62773e-23
'Csdc2'	-3.60785	5.51882e-10		'Ly6a'	1.48025	1.12747e-20
'Gm45927'	-1.17314	0.000535049		'Eef1akmt4'	2.70211	3.5017e-39
'Espl1'	-0.965405	2.48165e-07		'Slc18a1'	3.20588	2.88764e-14
'Tafa5'	-1.0131	5.21858e-09		'Nudt19'	1.88565	3.38798e-22
'Prickle1'	-1.20238	3.50623e-07		'1110008P14Rik'	2.72656	1.43093e-26
'Srl'	-2.43812	5.57051e-73		'Egln3'	2.66757	6.73997e-22
'Tecr'	-1.11444	1.83319e-15		'Shld3'	2.49316	2.01883e-50
'Fam234a'	-1.5223	4.43113e-19		'Cldn16'	7.08606	4.58444e-09
'Abhd3'	-2.07737	6.80031e-28		'Atp6v0b'	2.67711	1.06313e-24
'Arap3'	-1.45973	3.87392e-10		'Acp1'	1.48427	3.97291e-21
'Ffar4'	-1.80347	4.42701e-05		'Tle6'	2.27317	8.73029e-19
'Carns1'	-2.12029	1.53337e-14		'Rpl31'	1.93628	6.16679e-14
'Kazald1'	-1.74859	1.88985e-09		'Impa2'	1.34834	6.22566e-22
'Gbf1'	-2.21518	2.28016e-22		'Ada'	3.5588	6.1435e-118
'Kank1'	-2.29261	1.13528e-55		'Aif1'	2.68678	2.0625e-31
'Unc5a'	-2.56593	3.70338e-08		'Ak2'	1.41496	5.45485e-15
'Unc5b'	-2.51977	1.81823e-28		'Pop5'	2.0704	3.37559e-27
'Acaca'	-1.18939	6.98975e-12		'Bloc1s4'	1.20254	2.50723e-11
'Ece2'	-2.17738	7.78812e-06		'Anxa3'	1.9973	2.84983e-10
'Magee1'	-1.98386	2.87215e-16		'Ap1m2'	1.56316	1.20652e-18
'Col16a1'	-2.23291	5.74663e-19		'Ap1s1'	1.38384	1.10392e-28
'Osr2'	-1.29838	2.15231e-06		'Ap3s1'	1.87642	2.68477e-23
'Mylk'	-1.58753	3.85498e-10		'Atg5'	1.6448	5.2399e-19
'Coro2a'	-1.60447	1.731e-13		'Birc5'	3.04887	5.22466e-19
'Rapgef1'	-1.76913	4.00736e-28		'Aprt'	2.32773	3.8719e-41
'Aldh1l1'	-1.11142	1.89492e-07		'Aqp3'	2.17299	1.27136e-18
'Scml2'	-1.25737	2.14829e-08		'Aqp5'	6.32125	2.1381e-97
'Mgat5'	-1.35605	9.93391e-06		'Areg'	3.52979	1.8343e-07
'Chd4'	-1.14273	4.24139e-13		'Arg1'	5.83872	1.08494e-71
'Pom121'	-1.32356	1.25313e-07		'Rhod'	1.76064	7.54054e-24
'Pacs1'	-2.07116	7.63558e-16		'Artn'	4.34327	2.88762e-14
'Chrnb4'	-5.91072	1.43945e-16		'Ass1'	1.68551	1.29262e-11
'Ltbp4'	-3.85718	1.68897e-33		'1190007I07Rik'	1.70517	2.14398e-17
'Prkaa2'	-1.69638	2.45832e-23		'Atf4'	1.6708	1.7897e-20
'Pip4k2b'	-1.3131	6.20256e-07		'Atp1b3'	1.32302	3.05768e-22
'Rnf216'	-1.61468	2.93794e-22		'Atp5pb'	1.81585	1.76765e-22
'Slco3a1'	-1.37095	1.75191e-07		'Atp5j'	1.91455	1.05636e-18
'Sema3d'	-3.1469	4.21886e-15		'Atp5k'	2.24006	5.9385e-22
'Adamts7'	-1.41196	0.000291291		'Atp6v1b2'	1.36062	7.32697e-35
'Mthfd1'	-0.883351	4.32331e-06		'Atpif1'	2.06124	8.67721e-18
'Rimklb'	-2.54513	0.00367144		'Barx2'	2.1052	5.54833e-36
'Foxp1'	-1.18116	1.9207e-10		'Bax'	1.54256	4.27751e-22
'Card11'	-2.98766	2.0694e-07		'Bcap29'	1.91026	1.75324e-30
'Ankhd1'	-1.4552	5.95475e-17		'Phb2'	1.51746	1.86341e-20
'Rnf169'	-1.79595	7.04198e-32		'Bcl10'	1.19853	1.86834e-12
'Plekha5'	-1.09956	3.99196e-14		'Bcl2a1a'	3.58963	8.23438e-13
'Trip11'	-1.13882	2.9721e-06		'Bcl2a1b'	3.12886	4.76989e-16
'Sobp'	-3.09435	5.57671e-18		'Bcl2a1d'	2.44	2.23757e-14
'Rarres1'	-1.42051	5.44279e-05		'Bcl3'	1.62928	9.26234e-06
'Lrrc39'	-1.70734	3.79375e-16		'Bdkrb2'	2.04469	8.64589e-06
'Me3'	-1.38185	8.01e-08		'Bex3'	1.40087	4.42099e-10
'Prr5'	-0.980366	0.000590429		'Bfsp1'	2.35319	1.38887e-07
'Mybpc1'	-2.71806	9.75076e-93		'Bnip3l'	2.03826	1.91663e-29
'Orai1'	-1.11265	3.39122e-08		'Bst1'	2.15954	1.46796e-23
'Dsp'	-1.30947	2.12246e-14		'Bub1'	2.45789	1.95329e-08
'Ank2'	-2.12342	1.59601e-14		'Commd3'	1.89312	8.2854e-22
'Arrb1'	-2.91877	1.39402e-64		'Tspo'	1.58394	3.19491e-21
'Maob'	-2.01347	3.1175e-20		'Cacybp'	1.90329	2.49755e-22
'Cyb5r3'	-1.03283	2.49857e-10		'Capg'	1.22757	1.04503e-12
'C7'	-4.73454	0.000495698		'Capza1'	1.92555	1.04292e-40
'Abr'	-1.18799	3.15531e-14		'Car2'	2.89112	6.80219e-31
'Art3'	-1.77698	1.36576e-63		'Casp4'	2.30618	5.18897e-12
'Bmp3'	-2.0064	7.75559e-19		'Casp14'	3.57339	2.21419e-133
'Pygb'	-2.22029	8.21848e-27		'Casp3'	1.32352	4.80657e-10
'Dnah1'	-1.76924	0.000410442		'Cbln1'	5.96276	8.1387e-14
'Gpr18'	-1.50036	0.00299342		'Ccna2'	1.70725	3.64377e-06
'Dgkg'	-1.67212	0.00134954		'Ccnb2'	2.48783	1.26944e-10
'Bcr'	-2.37887	4.52651e-17		'Ccne1'	2.87805	6.00889e-16
'Dync2h1'	-1.39753	4.3172e-09		'Ccne2'	2.07685	1.53118e-22
'Shroom2'	-1.11135	4.22141e-07		'Cct5'	1.4077	4.35503e-18
'Hivep1'	-2.59344	4.21449e-42		'Cct6a'	1.4984	6.30955e-15
'Adarb1'	-1.70789	4.28609e-25		'Cd14'	4.11471	3.37748e-56
'Amhr2'	-1.12194	0.000981141		'Ctla4'	2.13244	4.01697e-11
'H2-Q6'	-2.28705	1.9829e-09		'Cd24a'	1.95645	2.96368e-50
'Prdm2'	-1.63802	4.56822e-17		'Cd5'	2.42498	1.37083e-50
'Arhgef28'	-1.27775	2.11596e-14		'Cd80'	1.43159	1.98155e-06
'Hdlbp'	-0.822263	3.59716e-05		'Cdc25c'	1.8275	1.2236e-06
'Grik4'	-1.45477	0.00162359		'Cdk1'	2.33068	2.28185e-09
'Nr3c2'	-2.24524	1.67678e-20		'Cdk4'	1.75642	4.79135e-35
'Adgrv1'	-1.14725	2.56205e-05		'Cdkn2d'	1.38597	1.30001e-15
'Tshz1'	-2.0753	3.44812e-32		'Cenpa'	3.74208	8.8559e-34
'Kcnq3'	-3.15407	0.000264419		'Cetn3'	1.8416	8.53012e-16
'Scn2a'	-1.92615	0.000406238		'Ch25h'	1.89313	5.9301e-06
'Scn4a'	-4.32996	5.40599e-38		'Chil1'	3.00408	8.54406e-24
'Slc8a3'	-3.09544	1.39231e-49		'Chil3'	8.38246	3.50457e-115
'Atp6v1b1'	-2.50266	2.00695e-06		'Clns1a'	1.79682	1.00545e-30
'Hlcs'	-1.57606	1.82795e-15		'Clta'	1.391	2.87702e-17
'Mbd6'	-1.50882	5.90989e-11		'Cmah'	3.23869	3.73882e-09
'Erc1'	-1.55299	6.74003e-07		'Cmas'	1.73516	2.13207e-28
'Aatk'	-2.58386	3.69984e-28		'Cxcr2'	1.21322	3.46485e-05
'Abca4'	-1.1117	0.000366411		'Ccr1'	5.93132	7.04752e-91
'Abca2'	-2.12484	4.48533e-23		'Ccr3'	5.86424	1.67786e-06
'Abl1'	-1.94346	1.07809e-21		'Ccr5'	2.9689	2.14141e-25
'Asic1'	-1.72344	3.88524e-12		'Cnbp'	1.74645	2.71778e-21
'Ace'	-1.26944	1.39e-05		'Cnga3'	3.86293	5.69198e-13
'Ache'	-3.68111	5.45586e-60		'Cnih1'	1.85955	9.82934e-20
'Npnt'	-1.99713	6.48455e-32		'Cox4i1'	1.83359	6.55478e-15
'Aco1'	-1.78897	1.43614e-31		'Cox5a'	1.34768	3.73703e-15
'Palmd'	-0.899702	2.20552e-05		'Cox5b'	1.5907	9.66399e-25
'Chrna1'	-0.997192	4.9962e-09		'Cox6a1'	1.54896	5.36451e-25
'Chrna4'	-4.21941	0.000298455		'Cox6c'	2.17655	1.25239e-16
'Chrnb1'	-1.20524	2.17563e-06		'Cox7a2'	2.12898	1.46719e-22
'Chrnd'	-2.19701	4.91466e-10		'Cox7c'	1.7437	8.012e-14
'Chrne'	-2.44948	5.43991e-22		'Cox8a'	1.52092	6.38492e-19
'Adipoq'	-1.1221	3.21927e-08		'Crabp2'	2.43178	9.54262e-18
'Acta1'	-2.59274	1.92215e-56		'Csf2'	2.53828	1.73506e-05
'Ehbp1l1'	-1.55942	1.1862e-18		'Csf3'	7.94121	4.95459e-14
'Actc1'	-4.42881	2.42194e-72		'Csf3r'	4.17084	7.06518e-41
'Spred2'	-3.34604	5.75979e-26		'Cstb'	3.01354	7.82516e-40
'Actn2'	-2.8503	6.41901e-62		'Ctsc'	1.8141	1.33806e-39
'Actn3'	-4.2705	1.0598e-103		'Ctsd'	1.5924	1.34298e-53
'Acvr1b'	-1.15359	1.81009e-15		'Ctsl'	1.62629	1.50353e-31
'Acvr2b'	-2.10929	6.87369e-19		'Cyba'	2.2991	1.05121e-27
'Acvrl1'	-1.346	3.95135e-15		'Cycs'	1.55211	5.74433e-14
'Cygb'	-1.47798	1.5246e-15		'Cyp2g1'	3.20373	0.00326923
'Adam22'	-1.8226	2.07915e-10		'Defb1'	2.69579	4.65425e-33
'Adamts1'	-1.79288	2.30554e-18		'Degs1'	1.87539	1.90244e-60
'Adcy6'	-2.44128	1.16869e-32		'Dhfr'	1.52701	3.16135e-09
'Adcy7'	-1.47154	2.88696e-15		'Dio2'	1.97309	2.21915e-07
'Adcy9'	-1.92159	1.28919e-22		'Dpp4'	2.50672	1.38037e-16
'Adcyap1r1'	-1.30748	2.71893e-08		'Dr1'	1.52537	1.42542e-25
'Add2'	-1.43989	0.000167784		'Drg1'	1.38853	4.10227e-24
'Adh1'	-2.72156	4.62321e-57		'Dsc1'	2.16475	5.97782e-31
'Adora1'	-3.88743	1.12004e-36		'Dsc2'	2.58962	1.48332e-05
'Adora3'	-2.15332	5.25284e-22		'E2f5'	1.61508	1.01814e-28
'Adra1b'	-2.41567	2.05413e-07		'Ebp'	1.795	2.13473e-64
'Adra1a'	-4.54688	2.30857e-05		'Ect2'	1.69368	1.09618e-05
'Adra1d'	-2.24602	0.0013233		'Eed'	1.12216	3.22726e-15
'Adra2a'	-3.30994	3.25844e-26		'Eif1a'	1.56336	2.8062e-17
'Adra2c'	-2.40281	0.00044529		'Eif2s1'	2.24708	1.01705e-31
'Adrb1'	-2.29627	0.00157996		'Eif4a1'	1.19915	7.65329e-18
'Adrb2'	-1.11124	7.79486e-08		'Eif4e'	1.76641	1.49654e-44
'Adssl1'	-2.21701	4.59193e-42		'Eif4ebp1'	2.18583	2.37522e-35
'Avil'	-2.58206	2.77477e-21		'Elf3'	3.85892	6.81655e-18
'Aebp1'	-2.21796	1.35076e-12		'Elf5'	1.68298	1.39545e-09
'Acan'	-3.48286	2.23019e-27		'Aimp1'	1.69575	2.14326e-17
'Angpt4'	-1.89761	2.42002e-10		'Emd'	1.32249	4.86514e-22
'Agrn'	-1.22173	1.25379e-10		'Enah'	1.48691	7.00833e-12
'Agt'	-1.05312	0.0019419		'Endog'	1.60343	5.13821e-20
'Ahrr'	-1.67872	2.0996e-10		'Stom'	1.55857	7.72424e-09
'Ak1'	-2.55126	2.19362e-76		'Erh'	2.52887	1.86136e-36
'Alpl'	-2.04559	2.62763e-09		'Esd'	2.2435	6.69293e-19
'Alcam'	-1.19152	9.71798e-15		'Gm14288'	2.71724	1.04758e-17
'Abcd1'	-2.17575	3.07732e-19		'Chchd2'	1.98927	2.34642e-25
'Aldh1a1'	-1.90855	1.37498e-32		'Mpzl2'	1.37913	2.06581e-14
'Aldh2'	-1.71096	5.39375e-26		'Igf2bp1'	4.28917	9.00766e-12
'Fgfrl1'	-1.5025	1.15924e-22		'Cd300c2'	4.13485	1.41168e-48
'Prelp'	-3.64724	8.9826e-32		'F10'	4.43306	2.46433e-33
'Alox12e'	-4.18857	2.13638e-10		'Fanca'	1.47063	1.39709e-05
'Mta1'	-1.39137	2.36403e-10		'Dclre1b'	1.41804	3.65959e-12
'Alox5'	-3.05237	4.94592e-71		'Fau'	2.2852	2.06215e-14
'Alpk3'	-3.49026	1.52408e-40		'Fcer1a'	3.81678	9.42106e-38
'Alx4'	-4.75646	1.60328e-05		'Fcgr1'	3.24485	1.51189e-26
'Ube3b'	-1.85041	1.4909e-22		'Fcna'	2.01516	4.02523e-09
'Ttyh2'	-2.05388	4.81086e-17		'Fdx1'	1.48712	1.27873e-16
'Amy1'	-1.86612	5.66576e-12		'Fgf3'	7.97043	2.82504e-15
'Ank1'	-1.81575	1.20092e-35		'Fgfbp1'	2.05358	2.07288e-19
'Anp32a'	-1.57128	6.27648e-26		'Akr1b8'	1.89814	6.7745e-10
'Anxa6'	-1.92019	4.17024e-23		'Fhl2'	4.53189	2.21975e-167
'Aoc3'	-3.11968	8.89366e-48		'Fpr2'	6.62911	6.92147e-35
'Asb10'	-1.61032	8.73399e-09		'Fpr1'	6.08481	3.00034e-18
'Srgap1'	-3.16444	1.73649e-25		'Fut9'	4.55921	3.45227e-06
'Aox1'	-1.60588	9.93295e-09		'Timm10b'	1.86412	1.98393e-18
'Ap1b1'	-1.85263	1.14624e-22		'Galnt3'	1.96289	2.78138e-21
'Ap2a1'	-1.72029	5.81243e-12		'Gapdhs'	1.34545	0.000388261
'Apba2'	-2.48664	5.52056e-05		'Gch1'	1.78135	9.39768e-16
'Apbb1'	-1.85521	2.18921e-16		'Mrps33'	2.03273	2.44768e-24
'Apc'	-1.81317	2.87731e-17		'Arhgdig'	1.37794	6.42504e-05
'Speg'	-2.67172	3.09011e-29		'Ggh'	2.98553	1.13963e-27
'Aplp2'	-1.72429	1.29048e-13		'Gja1'	1.99987	4.49226e-15
'Apobec2'	-1.86108	2.27391e-31		'Gjb1'	2.2384	4.09522e-16
'App'	-1.71173	5.98241e-33		'Gjb2'	3.85665	1.25532e-22
'Aqp1'	-1.95448	3.79138e-30		'Gjb6'	5.39855	6.03387e-83
'Aqp2'	-2.0544	4.32547e-22		'Hagh'	1.2738	1.67272e-13
'Aqp4'	-2.2561	1.54895e-12		'Gnat2'	2.41676	1.35329e-07
'Aqp7'	-1.55719	5.44468e-08		'Rack1'	2.31781	2.19088e-15
'Aqr'	-1.08231	5.22739e-06		'Gng10'	2.3656	1.09157e-20
'Ar'	-2.48653	1.44297e-25		'Lilrb4a'	3.39425	5.13764e-41
'Arf3'	-1.27232	5.35611e-10		'Gpx1'	2.58425	3.77445e-35
'Synpo2'	-3.00195	2.29767e-39		'Gpx2'	2.97762	5.52931e-18
'Mmp28'	-2.61868	7.55113e-16		'Emg1'	2.30298	6.8974e-34
'Arnt2'	-1.76484	2.62192e-09		'Cdca3'	2.5379	7.37467e-14
'Art1'	-2.06908	4.89702e-25		'Cxcl1'	3.78603	8.94675e-23
'Art5'	-1.77946	2.8104e-10		'Grpr'	5.64673	2.34835e-09
'Arvcf'	-2.0251	3.00421e-15		'Gsg1'	3.2756	4.66075e-05
'Arsb'	-2.1655	8.00932e-21		'Gsta1'	3.11151	6.79259e-58
'Arsa'	-2.11373	3.45163e-65		'Gsta4'	4.50901	1.59188e-30
'Rab27a'	-1.40424	4.93458e-22		'Gsto1'	2.54992	9.05343e-34
'Zfhx3'	-1.51314	3.92222e-05		'Gk'	2.42695	4.91397e-86
'Atp1b2'	-4.27232	1.25647e-52		'Gzmb'	3.90506	7.6345e-11
'Atp2a1'	-3.61924	3.36814e-144		'Gzmc'	1.6011	0.00011777
'Atp4a'	-1.49019	1.82163e-05		'H3f3a'	1.97379	2.18076e-16
'Atp6v0a1'	-1.33775	7.68246e-12		'Hao1'	2.7932	4.91841e-05
'Atp9a'	-1.72	2.95106e-29		'Has3'	3.54151	6.97073e-09
'Atp10a'	-1.60757	1.28273e-15		'Hdc'	2.06667	2.53257e-23
'Slc7a2'	-1.684	4.41644e-14		'Hbegf'	2.3255	1.90635e-12
'Axin2'	-1.74677	4.0759e-35		'Gml2'	8.65178	3.41357e-15
'Cep131'	-2.51727	9.15016e-21		'Hesx1'	5.00727	0.000135308
'Bach2'	-2.3088	3.5764e-16		'Hint1'	2.43459	1.24356e-30
'Barx1'	-1.72097	0.0001317		'H2ax'	1.81871	2.05984e-10
'Bcan'	-2.52493	0.00282765		'Hmbs'	1.66316	4.46929e-37
'Bcat1'	-1.88327	2.21722e-13		'Hmgn1'	1.46678	1.6122e-19
'Bche'	-2.01585	4.40539e-38		'Hmgb3'	1.21482	4.74946e-14
'Bcl2l2'	-1.03072	4.7202e-19		'Hmga2'	3.69526	6.10827e-06
'Bcl6'	-1.52922	8.25736e-13		'Hmmr'	2.10888	0.00050752
'Cspg4'	-2.07084	1.35295e-10		'Hoxa1'	1.68397	4.95662e-10
'Bgn'	-3.01948	4.62554e-33		'Hpse'	3.54493	1.20006e-50
'Bicd1'	-1.29055	0.0022291		'Hprt'	2.45586	1.93253e-39
'Bmp4'	-2.7286	3.19406e-28		'Hras'	1.70356	8.60489e-18
'Bmp5'	-1.49586	6.79951e-11		'Prmt1'	1.36689	8.11593e-12
'Bmp6'	-2.02905	1.53271e-16		'Hspe1'	3.01395	1.46939e-35
'Bmpr2'	-1.16127	1.42727e-14		'Htr1b'	2.80441	2.01347e-37
'Smyd1'	-1.6516	1.89643e-22		'Ier3'	2.00038	8.50522e-54
'Bsn'	-1.5825	5.13746e-09		'Ier5'	1.84495	1.06415e-26
'Klf5'	-0.942875	0.000103243		'Cxcl10'	3.56578	4.81229e-07
'Btrc'	-1.22935	4.68411e-13		'Ifi47'	2.54555	2.04228e-12
'C2'	-1.33283	2.06724e-06		'Ifrd1'	1.67046	5.42559e-14
'Ciita'	-2.39242	2.39899e-12		'Il10'	3.56082	1.72172e-05
'C4b'	-1.47987	2.89943e-07		'Il13ra1'	1.6887	8.3892e-23
'Cacna1a'	-1.10385	0.000233328		'Il18'	3.44627	2.6621e-28
'Cacna1e'	-3.80024	5.07738e-15		'Il18rap'	2.4775	6.26896e-21
'Cacna1g'	-1.59848	7.47714e-07		'Il1b'	7.16112	1.57168e-93
'Cacna1s'	-3.25409	9.3591e-98		'Il4'	7.38612	1.34489e-12
'Cacna2d1'	-2.16124	4.50456e-47		'Il6'	4.79402	1.25919e-16
'Cacna2d3'	-1.22401	6.89784e-05		'Acod1'	6.16617	1.39096e-52
'Cacnb1'	-2.63025	2.68387e-70		'Eif6'	1.30547	1.3906e-14
'Cacnb2'	-1.4395	3.51013e-05		'Itpa'	1.22744	1.02985e-15
'Cacnb3'	-1.3833	1.00697e-16		'Ivl'	2.06046	7.45953e-22
'Cacng1'	-1.80805	1.69435e-15		'F11r'	1.21748	2.94525e-12
'Ddr1'	-1.90467	3.32799e-30		'Kcnq2'	4.34547	8.18837e-08
'Camk2a'	-3.4341	1.69175e-41		'Fabp5'	4.91001	5.0014e-106
'Camk2b'	-2.74147	2.53954e-59		'Klra2'	5.11105	7.03713e-20
'Capn3'	-2.67716	1.7634e-17		'Krt16'	7.29027	4.66963e-28
'Capn5'	-1.59351	4.50146e-12		'Krt1'	3.70657	5.80277e-74
'Capn6'	-1.83332	6.99192e-07		'Krt6a'	4.76088	2.53611e-09
'Car11'	-1.53536	1.81163e-06		'Krt6b'	8.24324	2.77837e-24
'Car3'	-2.50726	4.56297e-106		'Rpsa'	1.83416	2.53973e-13
'Casq1'	-2.79396	4.49546e-153		'Lcn2'	1.9805	5.74886e-21
'Ctnna1'	-1.36967	6.53262e-17		'Ldha'	1.4283	2.0826e-08
'Ctnnd1'	-1.24098	4.97526e-08		'Lgals7'	2.49552	4.95297e-23
'Cav1'	-1.19106	4.68106e-11		'Lif'	1.7963	2.29623e-11
'Runx2'	-0.803644	0.0206205		'Lipg'	1.85232	2.40432e-08
'Cbfa2t3'	-3.08223	4.27223e-14		'Rps2'	1.57092	9.81413e-17
'Runx3'	-1.93442	1.73617e-12		'Lrp8'	1.80752	1.42864e-06
'Cbl'	-1.77559	5.11024e-11		'Lst1'	2.27006	2.61938e-09
'Cbs'	-2.11777	2.04193e-40		'1700007K13Rik'	1.82546	2.62706e-09
'Cbx4'	-1.32761	3.84639e-17		'Ltf'	6.06452	9.46038e-07
'Ccnd2'	-2.6687	9.79298e-25		'Stard4'	1.63718	3.49721e-43
'Cd36'	-1.28669	1.3584e-09		'Cdhr1'	6.9835	9.95954e-99
'Entpd2'	-2.01735	5.65798e-27		'Otud7a'	2.19886	4.77641e-21
'Cd3e'	-4.08286	1.88238e-41		'Bco2'	2.73749	8.95503e-36
'Cd3g'	-2.58796	1.26249e-23		'Cd209c'	1.97239	1.2128e-07
'Cd247'	-2.55586	7.82078e-27		'Ly96'	1.83682	1.99296e-15
'Cd7'	-3.29496	1.59739e-40		'Lyz2'	2.85265	2.88217e-34
'Cd72'	-2.01858	7.7224e-17		'M6pr'	1.23093	2.87932e-14
'Cd82'	-2.46708	1.59393e-80		'Marcks'	1.38114	1.94007e-11
'Cdk11b'	-0.984294	4.4502e-15		'Mxd3'	2.44862	5.26656e-18
'Arhgap31'	-2.4302	7.87305e-21		'Maff'	1.37417	1.46139e-18
'Cdh13'	-2.63894	1.80433e-28		'Magoh'	1.84025	4.79622e-21
'Cdh15'	-1.73929	3.96326e-06		'Maoa'	1.79211	1.44269e-45
'Cdh2'	-1.5235	1.6859e-05		'Mcpt8'	7.49146	8.13649e-17
'Cdh4'	-4.77809	1.39282e-60		'Mdfi'	1.5301	8.12893e-20
'Cdh5'	-2.04399	2.55276e-12		'Rab8a'	1.27949	3.95934e-20
'Cdh6'	-3.24181	2.58415e-06		'Mettl1'	1.82516	2.06464e-32
'Cdkn1c'	-1.37351	4.87936e-08		'Mif'	1.2297	3.11501e-16
'Cdo1'	-1.0595	4.88979e-09		'Mmp12'	4.59392	4.38014e-43
'Cdr2'	-1.58311	5.45375e-27		'Mmp13'	5.48964	4.58636e-38
'Celsr1'	-2.69246	6.20738e-26		'Mmp8'	5.18756	2.67676e-22
'Chad'	-3.74659	1.03587e-52		'Mos'	7.06986	1.476e-40
'Chrm4'	-1.2911	0.000427091		'Psmd7'	1.12066	6.56463e-16
'Cidea'	-1.25397	4.83388e-11		'Clec4d'	6.69312	1.90065e-50
'Patj'	-1.36469	2.46828e-12		'Mpp1'	1.41746	4.2036e-09
'Cit'	-1.23565	0.0500459		'Msx3'	3.37697	1.87884e-10
'Ckm'	-1.97521	1.07443e-18		'Grpel1'	2.18982	1.05121e-29
'Clcn1'	-2.69803	2.89064e-30		'Polr2k'	2.32221	1.85278e-21
'Cldn2'	-1.7537	4.12567e-08		'Nudt1'	1.25606	3.22501e-11
'Clu'	-1.35524	5.30856e-12		'Mup5'	5.33763	3.07542e-06
'Cnp'	-1.83719	1.23723e-24		'Commd1'	1.74676	1.22516e-17
'Cnr1'	-1.21065	0.00394515		'Mx1'	2.80027	3.69293e-14
'Cnr2'	-1.0402	2.85739e-06		'Myl7'	4.66897	7.02778e-14
'Cntfr'	-2.15126	0.00154095		'Naca'	1.86989	9.74663e-18
'Col10a1'	-1.88866	2.1277e-26		'Ndufa4'	2.82931	2.35938e-21
'Col11a1'	-1.67725	1.30892e-06		'Ndufs4'	1.77548	2.36293e-17
'Col11a2'	-3.27505	5.60576e-21		'Nfe2l2'	1.41682	1.86639e-16
'Col14a1'	-2.4119	2.57932e-15		'Ngf'	2.94226	3.44316e-43
'Col15a1'	-2.79191	2.52966e-23		'Mrpl40'	1.44159	1.71639e-19
'Col17a1'	-2.38445	1.90676e-27		'Nme1'	2.82801	1.67045e-42
'Col18a1'	-0.88944	0.00354813		'Nme2'	2.50818	1.80142e-35
'Col19a1'	-3.72228	1.10581e-06		'Nqo1'	2.27417	4.93614e-37
'Col2a1'	-3.79446	2.75665e-31		'Npm1'	1.64522	4.21732e-19
'Col4a1'	-1.66361	6.5299e-11		'Npm3'	2.79334	6.08143e-50
'Col4a2'	-2.37104	1.58499e-15		'Nppb'	7.01101	2.03607e-41
'Col4a3'	-1.97232	4.53954e-08		'Slc11a1'	2.4683	9.90449e-19
'Col4a4'	-2.96406	1.2849e-09		'Odc1'	1.4293	1.80433e-07
'Col4a5'	-1.94555	1.14816e-12		'Omp'	1.53988	5.20085e-05
'Col5a1'	-2.15977	1.47814e-08		'Orc1'	2.14298	3.33151e-12
'Col6a1'	-2.27275	6.24397e-14		'Orc2'	1.2285	4.25085e-13
'Col6a2'	-3.01131	1.70866e-19		'Osm'	5.39395	1.13585e-25
'Col7a1'	-2.07012	1.5764e-12		'P4hb'	1.56431	6.61912e-37
'Col8a1'	-3.02039	3.48453e-34		'Pafah1b3'	1.81961	1.4378e-21
'Col9a1'	-2.73649	8.90836e-37		'Prdx1'	1.71719	1.7333e-28
'Col9a2'	-3.44932	3.63779e-54		'Pdcd6'	2.02547	5.64243e-32
'Col9a3'	-2.41961	4.22267e-37		'Pde6b'	6.40774	1.07616e-06
'Col1a1'	-3.57819	1.15874e-10		'Pemt'	1.83573	6.67483e-18
'Col1a2'	-2.30259	5.91307e-10		'Pgam1'	1.94046	2.4731e-13
'Comp'	-3.57008	2.28191e-29		'Pgk1'	2.37035	4.90222e-21
'Copa'	-1.55984	1.46982e-11		'Phb'	1.60175	1.16013e-23
'Cox6a2'	-1.27469	7.47192e-10		'Piga'	1.76754	7.21399e-22
'Cys1'	-1.55435	8.32001e-08		'Pigf'	1.88326	1.56832e-22
'Cplx2'	-2.88752	3.0605e-19		'Pira2'	2.79445	8.46879e-14
'Cpt1a'	-1.39759	2.44634e-12		'Pitx1'	8.78227	8.83768e-42
'Cpt1b'	-2.29509	2.84652e-58		'Pla2g2d'	3.18738	1.70356e-17
'Crat'	-2.76574	5.05598e-79		'Plaur'	2.22225	3.8472e-33
'Crebbp'	-2.72734	7.22386e-23		'Prl2c2'	9.15001	2.52542e-06
'Crhr2'	-2.82344	3.17337e-28		'Prl2c3'	10.9961	8.15684e-19
'Bcar1'	-1.53122	1.04775e-18		'Cnot7'	1.40355	2.17011e-20
'Crlf1'	-1.49703	9.17232e-18		'Endou'	1.62796	1.99109e-33
'Dpysl2'	-1.69249	2.17088e-13		'Ppp1ca'	1.71853	3.10018e-36
'Hapln1'	-1.49694	1.52193e-21		'Ppp1cb'	1.53919	1.41531e-20
'Cry2'	-2.29109	2.24292e-37		'Mob4'	1.72018	4.96385e-16
'Cryaa'	-1.55717	0.000880866		'Srgn'	2.82585	3.9419e-46
'Cryab'	-0.999951	3.51467e-14		'Prim1'	1.64947	1.39247e-17
'Crym'	-5.44225	2.43175e-08		'Prkg2'	1.70272	9.27287e-07
'Csf1'	-1.25883	9.21765e-12		'Klk6'	5.77523	7.22513e-70
'Csf1r'	-1.77261	8.28199e-13		'Psma2'	1.45379	8.2007e-21
'Csf2ra'	-0.992467	1.83016e-05		'Psma3'	1.93921	6.36671e-30
'Cst7'	-1.21069	0.000177557		'Psmb4'	1.43319	3.03573e-17
'Pcyt1a'	-1.44785	1.98343e-13		'Psmb5'	1.65323	1.57318e-20
'Ctsw'	-2.95339	1.74831e-16		'Psmb6'	1.57951	5.34449e-22
'Cux1'	-2.475	3.06579e-32		'Psmb7'	1.19001	2.11599e-18
'Cx3cr1'	-3.07646	1.29541e-15		'Psmc3ip'	1.79136	4.06693e-14
'Cyp1a1'	-1.23367	0.00105654		'Pspn'	4.15013	5.2368e-15
'Cyp26a1'	-1.45869	1.67631e-05		'Wfdc12'	6.88043	9.33405e-78
'Cyp2b10'	-0.874915	1.45119e-05		'Ptgs2'	3.85984	9.11741e-20
'Cyp2b19'	-1.42077	8.22168e-05		'Twf1'	2.23309	3.55651e-82
'Cyp2e1'	-1.7159	1.668e-13		'Tmsb10'	2.12692	5.51083e-21
'Cyp2f2'	-2.97665	8.20226e-66		'Ptpn18'	2.27471	1.66313e-16
'Cyp4b1'	-1.53004	3.96606e-12		'Ell2'	2.29311	1.21147e-60
'Dab1'	-3.10757	3.57908e-37		'Ptprz1'	2.40053	3.02566e-20
'Dag1'	-1.75384	8.94688e-18		'Pts'	2.16681	1.70858e-20
'Dgka'	-0.889006	4.31643e-07		'Rab24'	2.13896	6.7162e-29
'Dbp'	-1.78318	3.48638e-06		'Rad51ap1'	1.97059	6.60584e-11
'Dctn1'	-1.60741	5.92373e-12		'Rad54l'	1.85103	6.14438e-06
'Asap1'	-1.1696	4.38641e-08		'Mcfd2'	1.58114	3.65867e-25
'Ddn'	-2.69012	5.67398e-07		'Ran'	2.58948	4.08786e-40
'Dhx9'	-1.64656	6.74584e-13		'Ranbp1'	1.8635	3.94891e-15
'Des'	-1.72295	1.79368e-29		'Tmprss11a'	7.58283	4.51127e-82
'Dgcr2'	-0.969454	5.07576e-10		'Sun3'	2.51143	3.02577e-17
'Dhh'	-1.62628	2.80342e-06		'Tmem199'	1.93113	3.16367e-29
'Dlg4'	-1.51453	9.77257e-09		'Trim40'	3.70031	3.1378e-06
'Dlk1'	-1.75403	7.79499e-07		'Rbl1'	1.27017	8.27482e-09
'Dll1'	-2.69284	3.39829e-43		'Rbm3'	2.2369	4.0693e-40
'Dlx2'	-3.19036	5.46412e-21		'Rbm4'	1.61409	2.83554e-24
'Dlx6'	-1.31966	1.58495e-05		'Rbp1'	3.82729	1.22741e-65
'Dmpk'	-3.92635	4.09461e-58		'Rbp2'	4.87847	7.65129e-167
'Dmwd'	-1.58683	8.95932e-14		'Rdh16'	1.72714	9.31991e-08
'Dmd'	-1.33032	2.09828e-18		'Reg1'	4.41001	6.66866e-09
'Dnase1l3'	-1.3794	1.18205e-09		'Reg3g'	5.97144	1.29516e-14
'Dync1h1'	-1.2974	2.58102e-08		'Rit1'	1.84112	4.27853e-23
'Dync1i1'	-2.02205	3.24571e-11		'Rnf7'	2.65017	8.9635e-28
'Dnm1'	-2.3986	1.18023e-17		'Rpl10a'	2.30266	1.52132e-15
'Dnmt3a'	-2.10757	1.77901e-23		'Rpl18'	1.74359	5.603e-14
'Doc2b'	-2.56635	6.58019e-07		'Rpl19'	2.15438	1.37564e-16
'Dok1'	-1.15733	4.94584e-18		'Rpl26'	2.08947	2.28593e-15
'Drp2'	-2.89571	7.63723e-69		'Rpl27'	2.30655	1.22375e-20
'Atn1'	-2.51373	2.59388e-17		'Rpl32'	2.43068	7.62144e-17
'Dscam'	-3.91229	0.00132126		'Rpl36a'	1.97445	9.03244e-16
'Dsg2'	-1.44435	1.47962e-09		'Rpl7'	1.72813	3.28323e-14
'Dst'	-2.50391	8.54278e-27		'Rpl9'	2.87212	9.06777e-20
'Dtna'	-1.3888	1.45202e-13		'Polr1d'	2.16537	3.16267e-24
'Dvl2'	-1.37604	9.78062e-17		'Polr2c'	1.13137	8.07195e-12
'Dvl3'	-2.23705	1.90753e-22		'Polr2j'	1.64379	3.01085e-27
'Dyrk1b'	-1.88439	4.75971e-14		'Sub1'	2.19127	2.92009e-28
'Ear2'	-2.00601	2.10733e-13		'Rps12'	2.76127	1.66198e-19
'Ebf1'	-1.73397	1.8953e-11		'Rps14'	2.5548	2.08957e-14
'Ebf2'	-1.91795	2.42719e-07		'Rps16'	2.09735	2.79528e-15
'Sparcl1'	-2.78335	8.74239e-30		'Rps17'	1.9577	2.30781e-16
'Eda'	-1.03897	7.48642e-08		'Rps18'	2.60366	1.0374e-15
'Edn3'	-1.67643	1.30156e-08		'Rps24'	2.62114	5.26408e-18
'Phc1'	-1.63634	3.50592e-07		'Rps5'	1.85314	4.4686e-12
'Eef1a2'	-3.32875	1.47191e-85		'Rps6'	1.82848	1.23578e-15
'Eef2k'	-2.31997	4.58754e-29		'Rps7'	2.31827	3.98029e-13
'Efna5'	-1.55926	3.11203e-17		'Rps8'	2.14939	3.10746e-15
'Efnb3'	-1.92103	1.16416e-06		'Rptn'	9.47695	1.50553e-204
'Egfr'	-1.05946	5.56862e-09		'Rrm2'	1.76754	2.02866e-07
'Rhbdf1'	-1.5326	6.43009e-29		'S100a11'	1.40799	1.72068e-29
'Egr1'	-1.22599	6.43628e-06		'S100a6'	1.83482	1.11185e-29
'Egr2'	-1.40429	1.39085e-14		'S100a8'	7.93323	2.02505e-44
'Eif2ak3'	-0.981901	1.06274e-08		'S100a9'	7.84474	3.32399e-84
'Eif4ebp2'	-1.74232	3.61971e-16		'Saa3'	8.58079	8.79187e-23
'Eln'	-3.74678	3.18956e-49		'Sat1'	2.91894	6.52915e-47
'Mark2'	-1.4691	1.26541e-15		'Serpinb3a'	5.52264	3.07606e-119
'Eng'	-1.525	4.22932e-08		'Scnn1b'	2.5838	9.80669e-23
'Epb41l1'	-2.25879	7.46954e-27		'Msr1'	2.95744	2.02373e-33
'Epb41l3'	-1.57994	3.87148e-12		'Ccl12'	3.4613	1.011e-26
'Dmtn'	-2.12436	2.66062e-16		'Ccl2'	2.84478	4.25214e-18
'Epha2'	-1.09845	1.56169e-05		'Ccl20'	1.9921	1.63938e-05
'Ephb6'	-1.16438	1.26091e-08		'Ccl25'	2.33513	5.68952e-15
'Ephx1'	-1.06133	1.32405e-05		'Ccl3'	8.14177	2.07284e-46
'Ephx2'	-1.23284	4.10585e-11		'Ccl4'	8.35531	8.92029e-38
'Stx2'	-1.12715	2.25341e-08		'Ccl7'	3.05081	5.50534e-26
'Erbb2'	-1.11358	8.04037e-19		'Ccl8'	3.52967	7.8185e-63
'Erbb4'	-3.05686	4.94986e-08		'Ccl9'	2.49863	1.47275e-33
'Ercc2'	-1.04256	7.77498e-07		'Cxcl2'	8.92505	1.11565e-98
'Erf'	-1.30466	3.13517e-09		'Cxcl5'	6.98933	1.93182e-29
'Erg'	-2.28338	6.60921e-14		'Sec61g'	3.05771	3.89024e-40
'Khdrbs3'	-1.11611	1.10103e-12		'Sell'	4.26432	7.01147e-21
'Drosha'	-1.0787	2.61577e-06		'Srsf3'	1.69872	3.06681e-23
'Celf2'	-2.23674	1.17021e-36		'Sftpc'	2.91856	2.88446e-08
'Etv1'	-1.3376	4.0338e-05		'Ostf1'	1.90337	7.84751e-22
'Mecom'	-1.63209	4.51928e-06		'Shcbp1'	2.31032	1.30058e-08
'Evpl'	-1.67939	3.88282e-19		'Siah1b'	1.69371	4.16814e-12
'Eya1'	-1.4034	4.87896e-06		'Slc25a14'	1.67492	4.05268e-22
'Man2a2'	-1.87265	9.1644e-45		'Slc2a1'	1.49618	3.84802e-10
'Zfp358'	-2.07079	1.72759e-19		'Slc5a1'	1.70019	3.03851e-29
'Ppp1r3a'	-1.73795	3.32152e-17		'Slfn1'	4.86863	2.23797e-39
'Kcnn2'	-1.61978	5.89629e-06		'Slfn2'	2.67808	1.02308e-59
'Kcnn3'	-2.68774	4.65657e-08		'Slfn4'	5.70189	7.59864e-76
'Eya4'	-2.2906	2.68724e-12		'Slpi'	6.3019	7.10939e-137
'Ezh1'	-1.23141	3.36344e-26		'Snap23'	1.4641	5.43122e-23
'Plxnb3'	-1.96586	8.36977e-06		'Snrpc'	1.61327	8.92383e-18
'Ankrd6'	-2.14314	2.55855e-19		'Snrpb2'	1.52417	1.7068e-19
'Elmo1'	-2.80456	2.31828e-20		'Snrpd1'	2.08971	2.92217e-26
'F2r'	-1.49354	7.02152e-28		'Snrpe'	2.52913	2.54378e-31
'F2rl1'	-1.56457	3.30021e-11		'Sox15'	2.30665	5.15456e-19
'F2rl2'	-3.95532	2.72822e-16		'Sox7'	1.47234	5.3379e-19
'F3'	-1.60887	4.42893e-24		'Spp1'	3.13578	3.50962e-26
'Emid1'	-1.3142	5.857e-09		'Sprr1a'	2.9206	1.337e-05
'Col26a1'	-1.3851	0.00804557		'Sprr1b'	7.91123	5.138e-48
'Caskin2'	-1.64494	8.45543e-11		'Sprr2a1'	6.53012	1.60526e-52
'Faah'	-2.96902	3.30503e-34		'Sprr2b'	6.73193	7.98167e-81
'Fabp3'	-1.12902	8.56604e-06		'Sprr2d'	7.34933	1.53855e-145
'Myh7'	-4.25193	8.5709e-74		'Sprr2e'	7.97105	4.86766e-139
'Ttbk2'	-1.37411	7.28289e-17		'Sprr2f'	7.82705	1.94988e-81
'Ptk2'	-0.951961	1.73362e-07		'Sprr2h'	7.31903	1.17328e-90
'Lnx2'	-0.949071	2.69831e-09		'Sprr2i'	6.61308	1.55313e-99
'Fap'	-1.61345	1.25865e-17		'Sprr2k'	11.6252	3.28788e-31
'Fasn'	-2.30373	1.10949e-20		'Sprr3'	8.97447	7.11707e-09
'Fat1'	-1.78167	2.37108e-10		'Sephs2'	2.04304	9.17793e-42
'Fbp2'	-1.27002	0.000159062		'Galnt6'	1.26378	2.71096e-14
'Fbrs'	-1.32965	1.27697e-12		'Vcpkmt'	2.45463	2.11289e-28
'Lgr5'	-1.48004	7.27821e-06		'Pif1'	2.5385	1.24032e-07
'Fga'	-2.44914	1.60509e-07		'Srms'	1.32698	2.14787e-07
'Fgd1'	-2.08691	1.67825e-16		'Srp14'	1.49931	9.62422e-15
'Fgf10'	-1.42342	1.64492e-05		'Tmprss7'	3.46498	6.73401e-13
'Fgf11'	-2.19677	3.37744e-19		'Snu13'	1.75579	5.28689e-24
'Fgf13'	-1.50901	5.16957e-19		'Ssr4'	2.50688	1.41524e-25
'Fgf18'	-1.51089	7.54173e-09		'Mterf1b'	1.30147	2.901e-08
'Fgf2'	-2.34155	0.000303632		'Stfa1'	7.34497	2.94181e-162
'Fgfr1'	-2.03375	7.56591e-22		'Stfa2'	8.15025	2.67687e-44
'Fgfr2'	-1.49327	1.20095e-15		'Stfa3'	9.46938	1.21855e-114
'Fgfr3'	-1.19732	2.15824e-25		'Akr1d1'	7.88202	9.50848e-117
'Fgfr4'	-1.14736	0.000154378		'Stk16'	2.1044	2.01624e-33
'Fhl1'	-1.52254	3.7587e-20		'Plk4'	1.91921	3.35444e-22
'Sh3pxd2a'	-1.97702	4.94411e-24		'Aurkb'	1.87965	9.56356e-06
'Ccn2'	-1.28829	3.31112e-11		'Aurka'	2.53529	2.90905e-05
'Fkbp5'	-2.62199	1.67042e-27		'Hmgcll1'	2.48152	5.37513e-12
'Fkbp10'	-1.70332	1.8734e-11		'Strap'	1.36508	1.02127e-15
'Foxc2'	-2.44727	1.92508e-09		'Supt4a'	2.0699	1.29035e-17
'Lpin1'	-3.54844	5.22547e-56		'Csta1'	2.8692	2.09278e-20
'Flii'	-1.41224	4.18799e-11		'Surf2'	1.58503	5.83666e-17
'Flot2'	-0.867815	9.16875e-05		'Gen1'	1.57018	2.93139e-05
'Flt1'	-1.38744	6.5496e-08		'Gtf2h3'	1.40378	5.9739e-25
'Flt3'	-1.70816	2.4529e-05		'Vamp7'	1.8567	7.27601e-25
'Flt4'	-2.80736	3.8898e-13		'Brcc3'	1.40695	3.86221e-22
'Fmo5'	-1.9775	2.55864e-37		'Churc1'	2.44737	2.51571e-19
'Fmod'	-4.06818	4.6095e-69		'Cln5'	1.86763	1.51987e-32
'Fn1'	-1.59623	7.39133e-07		'Pla2g4b'	2.43318	5.08807e-26
'Zcchc14'	-1.36914	1.82045e-13		'Mgst2'	3.95077	7.70209e-23
'Fnbp1'	-1.35076	5.18504e-15		'Depdc7'	1.18099	9.68266e-09
'Srgap2'	-1.69349	3.34287e-16		'Pde12'	1.58837	2.31205e-28
'Fosb'	-3.16581	2.80944e-17		'Lactb2'	1.345	1.07569e-17
'Fpgs'	-1.45412	1.11711e-09		'Mars2'	1.45662	1.67001e-15
'Ncs1'	-1.70628	6.92626e-17		'BC016579'	2.28244	1.07792e-11
'Cidec'	-1.84495	2.81589e-23		'Prss27'	3.96606	1.04107e-50
'Fut4'	-1.80807	2.23294e-07		'Tacc3'	1.74467	5.90482e-08
'Dtx1'	-1.93511	7.73892e-08		'Bag2'	2.76866	2.88768e-20
'Fzd4'	-2.57194	1.53883e-25		'Duoxa1'	2.36606	4.51045e-47
'Fzd5'	-1.48306	1.9229e-18		'Tbca'	2.06766	3.8995e-20
'Fzd8'	-2.01765	5.84777e-24		'Tfec'	3.64174	7.1826e-28
'Fzd9'	-1.84768	9.58996e-24		'Mlx'	1.92927	4.48622e-39
'Gaa'	-2.33918	8.48361e-28		'Tmem51'	1.6676	5.43541e-21
'Gab2'	-2.15243	1.82649e-24		'Tmem120a'	1.88958	6.64113e-12
'Gabra4'	-1.44782	0.000202388		'Rap1b'	1.88513	2.24061e-26
'Slc6a13'	-3.71859	4.53988e-06		'Cdc34'	2.22211	1.62281e-32
'B4galnt2'	-5.46616	1.2022e-30		'Slc5a8'	3.6752	3.25277e-51
'Galr2'	-2.90342	1.38849e-17		'Gls2'	2.90315	5.29476e-14
'Gamt'	-1.15268	2.00419e-06		'Dynlt1b'	2.9114	3.02877e-49
'Gap43'	-1.62713	1.32365e-07		'Nlrp3'	2.91645	8.36751e-16
'Gas7'	-1.21696	2.13631e-11		'Alyref'	1.45177	1.06639e-13
'Gata3'	-1.81023	4.6054e-19		'Kctd11'	1.63828	1.14096e-26
'Gata6'	-1.4676	5.35782e-07		'Nle1'	1.53235	1.34771e-16
'Gcsam'	-1.25317	4.27795e-07		'Ptrh2'	1.6756	6.6316e-26
'Gpd1'	-2.99367	1.54835e-54		'Cisd3'	1.25323	5.38327e-11
'Gdf10'	-2.12529	5.83632e-14		'Cd300ld'	2.99632	8.02364e-31
'Gdf5'	-1.58397	5.07295e-08		'Terf1'	1.49642	3.98987e-15
'Gfpt2'	-2.44601	5.84315e-15		'Tes'	2.00284	4.23948e-21
'Gfra1'	-0.954004	0.000576407		'Mbip'	1.54906	2.56058e-24
'Gfra2'	-1.73446	2.23263e-07		'Clba1'	1.48085	4.05772e-17
'Gfra3'	-1.36697	0.000253559		'Thbd'	2.73325	1.99866e-17
'Tsc22d3'	-1.36841	5.59006e-13		'Tia1'	1.66971	3.01493e-25
'Gja3'	-2.47226	7.02804e-08		'Klf10'	1.65689	3.03981e-33
'Gli1'	-1.32803	4.87023e-07		'Btf3'	2.1193	2.61776e-24
'Gli2'	-1.95077	8.53002e-10		'Mrps27'	1.31433	1.24906e-15
'Gli3'	-1.42426	1.5368e-07		'Timm17a'	1.71008	2.45862e-21
'Glul'	-2.47366	3.17906e-25		'Timp1'	1.70752	8.40405e-22
'Slc6a9'	-2.47243	1.52123e-32		'Depdc1b'	2.05856	5.88495e-07
'Gna12'	-1.63621	1.48067e-13		'Slc4a7'	1.40117	4.85038e-13
'Gna14'	-1.73865	8.21302e-09		'Tk1'	1.8636	6.52174e-13
'Gnao1'	-3.59375	3.69078e-16		'Tlr1'	3.31895	2.12031e-12
'Gnaq'	-1.14582	3.89421e-14		'Dlgap5'	2.03062	7.68209e-12
'Gnas'	-0.936867	1.26043e-12		'Ska3'	2.06157	4.65405e-08
'Gnaz'	-1.37818	0.0196802		'Dtymk'	1.81907	2.41308e-20
'Gnb3'	-2.14355	4.05705e-05		'Tnf'	2.29259	1.26878e-10
'Gng2'	-1.12373	3.0403e-11		'Tnfaip6'	1.26239	2.36295e-07
'Gng7'	-2.26498	1.47593e-24		'Tnfsf11'	2.35583	5.55397e-07
'Got1'	-1.05173	4.26581e-09		'Pglyrp1'	2.37442	3.26767e-12
'Gpam'	-1.3896	5.40487e-12		'Tnfsf9'	1.85007	4.53012e-10
'Gpc1'	-0.975699	1.12077e-09		'Tpd52'	1.51486	1.85453e-21
'Gpc3'	-1.98888	1.22478e-17		'Traip'	1.94214	6.01956e-07
'Gpc4'	-1.40996	5.10843e-15		'2210016F16Rik'	1.23805	3.33649e-18
'Cmklr1'	-1.39392	5.7807e-06		'Phlda2'	4.68418	5.18456e-49
'Gpm6b'	-1.13673	1.803e-06		'Rpl13a'	2.80565	1.35692e-17
'Gpr27'	-1.94707	5.72636e-12		'Tuba1c'	1.69797	9.07721e-21
'Adgrg1'	-1.00391	6.64868e-05		'Tubb3'	3.09474	1.77029e-12
'Grk5'	-1.42329	2.1276e-25		'Txn1'	2.69949	2.03003e-54
'Grb10'	-1.17068	1.17741e-07		'Tyms'	1.27815	3.40234e-09
'P3h3'	-1.49275	1.23906e-15		'Tyr'	2.34148	8.01852e-18
'Lpcat3'	-1.58405	2.17191e-11		'Tyrobp'	2.17596	1.87526e-28
'Gria1'	-1.85681	3.50446e-05		'Ube2e1'	1.56603	5.92008e-19
'Grik3'	-3.15373	1.03078e-06		'Ube2a'	1.80001	6.33145e-23
'Grik5'	-1.52238	1.14819e-11		'Sumo1'	1.69097	1.1563e-14
'Nr3c1'	-1.15146	1.09361e-27		'Uox'	4.6924	1.79037e-23
'Grn'	-0.990284	1.32057e-06		'Upp1'	3.0724	2.87737e-06
'Gspt2'	-1.44685	0.000344458		'Uqcrq'	2.24369	1.27551e-24
'Gstm1'	-1.41277	7.19998e-11		'Uros'	2.11233	2.07092e-20
'Gstt1'	-1.25569	2.65234e-09		'Uxt'	1.73764	2.04387e-17
'Gtf2i'	-1.1702	4.49308e-14		'Vamp3'	1.67857	1.25106e-24
'Magi1'	-1.35026	1.41889e-11		'Vbp1'	1.88149	9.21702e-22
'Gys1'	-2.01899	7.43228e-33		'Vegfa'	1.46891	1.85553e-12
'H2-Aa'	-1.59196	5.23402e-09		'Otulinl'	2.09841	1.72071e-41
'H2-Ab1'	-1.74735	1.18122e-08		'Them6'	1.34308	2.19873e-11
'H2-Eb1'	-2.27284	4.74639e-16		'Tomm22'	2.01338	1.56965e-28
'H2-M2'	-3.60584	1.26831e-34		'Adm2'	6.64244	1.56963e-17
'H2-DMa'	-1.68127	1.91756e-21		'Atp13a4'	2.50432	2.95733e-29
'H2-DMb1'	-1.19924	3.48719e-06		'Cip2a'	2.51623	1.46886e-12
'Hap1'	-2.31582	2.77889e-09		'Cldnd1'	1.95607	2.24691e-34
'Hcfc1'	-1.44632	1.83358e-07		'Treml4'	6.01291	7.76202e-08
'Hcn2'	-1.74353	0.000420295		'Crb3'	1.78965	2.73522e-22
'Ptpn6'	-1.11552	7.14227e-20		'Srsf7'	1.91958	3.01015e-23
'Hdac5'	-1.74136	5.83481e-19		'Thoc1'	1.25498	4.26774e-16
'Hdgfl2'	-1.02027	7.38484e-07		'Rsl24d1'	1.66573	4.0899e-19
'Htt'	-1.09325	1.71963e-08		'Dsg1b'	1.85556	1.47971e-68
'Foxn1'	-1.32372	1.17009e-07		'Rprd1a'	1.78723	6.75361e-29
'Foxq1'	-2.58099	6.04304e-27		'Haus1'	1.98607	9.5963e-34
'Foxd3'	-1.31142	0.00470432		'Ndufs8'	1.44763	1.90714e-17
'Hgs'	-1.08647	9.31396e-06		'D030056L22Rik'	1.78907	4.15466e-25
'Hhip'	-3.11681	4.33855e-07		'Abhd17b'	2.32323	4.08309e-22
'Hic1'	-1.93164	2.56719e-07		'Rab29'	2.00483	7.88736e-30
'Hivep2'	-1.77284	1.22054e-22		'Zfp52'	2.40498	1.01739e-38
'Hk1'	-1.44227	1.00952e-09		'Ormdl1'	2.64943	1.32904e-17
'Hlx'	-1.9603	2.15396e-13		'Rpp38'	1.74652	1.7069e-29
'Hmgcs2'	-1.78298	1.29863e-12		'Tmem203'	1.40542	1.03055e-15
'Hoxc13'	-2.99465	2.38183e-14		'Rabepk'	1.58531	8.33635e-31
'Hoxd9'	-1.33404	2.61314e-10		'Atp5g3'	1.44252	6.23003e-25
'Hpn'	-1.61115	1.47798e-06		'Agps'	1.54556	1.76271e-09
'Hr'	-2.36681	8.60826e-34		'Fads2b'	1.91054	1.0954e-24
'Hrc'	-3.10844	2.47487e-57		'Kif18a'	1.58126	4.68929e-08
'Hs3st3a1'	-2.33509	6.60378e-25		'Ano3'	2.01181	5.44286e-09
'Hspa1l'	-0.968812	1.92184e-07		'Smox'	2.08798	5.39815e-29
'Hsd17b4'	-1.17525	1.68721e-21		'Smim26'	1.8498	2.43633e-20
'Hsd3b6'	-2.37931	3.66238e-12		'Fcrl1'	4.06423	0.000283317
'Hsf2'	-0.900897	1.2315e-07		'Coq3'	1.57365	3.75692e-20
'Hspb1'	-0.962686	2.83102e-10		'Ndufb6'	2.14233	7.32031e-29
'Hspa2'	-3.39516	9.1178e-41		'Ttc22'	1.4212	4.99728e-26
'Hspg2'	-2.1604	9.04953e-11		'Prpf38a'	1.44175	9.09056e-25
'Ndst1'	-1.59423	2.09348e-22		'Ttc39a'	1.65492	1.11097e-23
'Slc6a4'	-2.5023	1.94979e-22		'Tmem69'	1.52747	2.12714e-26
'Hyal1'	-1.11694	1.27818e-07		'Tmem125'	2.39783	6.88093e-53
'Ica1'	-1.45661	6.9677e-11		'Yrdc'	1.5754	3.45987e-17
'Igf1r'	-1.76175	4.16225e-14		'Sh2d5'	4.50282	2.60755e-17
'Igfals'	-2.82496	1.08492e-10		'Haus3'	1.47551	1.06005e-20
'Ccn1'	-1.1885	4.93553e-07		'Cwh43'	1.93219	3.54967e-34
'Igfbp5'	-3.81126	5.35919e-25		'Tmprss11d'	8.95667	2.27509e-63
'Cd74'	-3.08008	1.09715e-27		'Plac8'	3.9449	4.52376e-27
'Il12rb2'	-3.4458	2.33099e-35		'Alkbh2'	1.55998	3.91478e-13
'Il16'	-1.45269	4.07649e-09		'Adap1'	1.23172	3.31994e-08
'Il2rb'	-3.44574	2.43625e-32		'Aimp2'	1.47082	1.06223e-18
'Il6ra'	-3.28905	5.32861e-39		'Pdap1'	1.23157	2.93082e-14
'Il7r'	-1.66027	5.19685e-11		'Bud31'	1.94693	1.08406e-24
'Cep250'	-2.07476	3.61734e-15		'Clec2e'	2.87461	8.90949e-05
'Inpp5d'	-1.64996	1.4623e-13		'H2aj'	1.92494	2.31635e-16
'Inppl1'	-1.59358	4.09149e-22		'Dera'	1.86522	3.17244e-30
'Insr'	-1.19457	1.39059e-13		'Mrps35'	1.76342	8.24923e-20
'Irf2'	-1.73413	1.02092e-20		'Cpa2'	3.85499	1.19815e-08
'Irf4'	-1.54304	2.82453e-05		'Zfp772'	2.1978	1.29659e-16
'Irs1'	-2.79365	1.5511e-52		'Igfl3'	4.53598	3.92567e-07
'Irs3'	-3.01983	0.000118328		'Tmem41b'	1.44935	1.06569e-29
'Irx1'	-1.15109	2.01042e-12		'Tpcn2'	1.42722	1.00105e-11
'Isl1'	-1.84788	8.03164e-05		'Mboat4'	2.85595	1.245e-11
'Itga2'	-1.35885	9.66178e-15		'Zfp930'	2.09054	2.40045e-25
'Itga3'	-1.55719	8.26678e-05		'Ccdc124'	1.17482	8.32311e-16
'Itga4'	-1.48768	4.47196e-09		'Ankle1'	2.75534	1.31121e-08
'Itga5'	-1.3339	1.22955e-06		'Tmem184c'	1.3783	4.7201e-11
'Itgae'	-1.34107	1.64586e-05		'Ces2e'	1.29055	4.01204e-06
'Itgb5'	-1.57041	2.19293e-14		'Spire2'	1.70681	1.01343e-14
'Itgb7'	-1.00809	0.00018399		'Sc5d'	1.35618	3.32308e-22
'Itih2'	-3.31759	3.25735e-08		'Gtf2a2'	2.03533	2.33465e-22
'Itk'	-2.25172	1.17985e-12		'Mrgpra2b'	7.49461	1.84609e-13
'Itpr3'	-2.75363	1.27769e-29		'Ifi209'	3.08688	1.12252e-29
'Itsn1'	-1.62923	1.24548e-21		'Lhfpl1'	2.23319	3.47131e-20
'Jag2'	-1.79205	1.3662e-32		'Slfn10-ps'	2.0673	6.54176e-05
'Jak3'	-1.3384	1.73489e-06		'Fscn2'	2.96537	1.99425e-06
'Jund'	-0.986426	1.25227e-07		'Kcns3'	1.47032	2.6955e-08
'Jup'	-1.65332	2.8331e-13		'Banf1'	1.76856	1.1925e-24
'Kcna1'	-2.24487	4.18193e-20		'Syt16'	4.81941	6.53247e-10
'Kcna2'	-2.56339	4.88147e-39		'Cfdp1'	1.56603	7.77453e-22
'Kcna5'	-3.64735	4.51308e-10		'Zfp458'	1.71904	1.61246e-08
'Kcna6'	-2.29679	5.93695e-14		'Hax1'	1.9372	7.4985e-33
'Kcna7'	-2.76337	1.19849e-45		'Arhgap22'	1.56574	2.86744e-07
'Kcnb1'	-3.07731	5.44171e-14		'Rhof'	1.91723	3.05718e-17
'Kcnc1'	-3.63578	7.19919e-57		'Jtb'	1.86305	1.65872e-18
'Kcnh2'	-2.53006	8.75754e-07		'Fam83a'	3.13813	7.59166e-34
'Kcnj11'	-2.57259	1.10465e-37		'Apol8'	4.30964	4.06005e-56
'Kcnj15'	-1.69285	1.7473e-12		'Slc26a4'	3.31141	3.12866e-06
'Kcnj16'	-3.24038	2.14955e-20		'Adgrg7'	3.57003	0.000331658
'Kcnj2'	-1.35103	1.53869e-08		'Pin1'	1.67861	1.23817e-23
'Kcnk2'	-2.04664	4.69032e-23		'Cib1'	1.92253	1.58038e-35
'Kcnma1'	-2.23876	4.35199e-29		'Klk7'	2.37471	8.04985e-30
'Kcnu1'	-2.05664	1.22892e-05		'Cldn17'	7.19853	1.93082e-12
'Kcnq1'	-1.97681	0.000150442		'Rnasel'	1.53809	1.6921e-09
'Kcns1'	-1.34878	2.49368e-07		'Mrps12'	1.31499	1.4782e-12
'Kera'	-1.49285	1.73262e-05		'Ccl19'	1.38864	3.35612e-07
'Khsrp'	-1.73367	4.01621e-13		'Dusp5'	1.29253	6.03872e-12
'Kif13a'	-2.9355	1.16752e-55		'Sra1'	1.60889	9.30929e-26
'Kif1a'	-2.63364	8.80659e-14		'Mpdu1'	1.9319	5.01296e-19
'Kif1b'	-1.08049	4.51992e-15		'Taf10'	1.49712	1.65691e-26
'Kif1c'	-1.57332	7.64309e-25		'Trex2'	2.66926	2.53064e-60
'Kif21a'	-3.16512	5.04909e-91		'Dhrs9'	2.08647	1.25452e-12
'Kif21b'	-1.40766	0.000329715		'Slc7a14'	4.47225	2.85321e-13
'Kif3a'	-0.936443	2.45618e-05		'Pglyrp3'	2.51183	8.27795e-15
'Kif7'	-1.44986	1.49777e-11		'Mab21l3'	1.51789	9.92529e-22
'Klc2'	-1.34102	4.38748e-17		'Actr3b'	1.32886	4.75312e-11
'Klf2'	-1.15222	1.17646e-14		'Fbxl5'	1.88115	6.43843e-30
'Klf9'	-2.52228	2.25372e-59		'Tmprss11e'	2.32801	2.9735e-18
'Serpina3c'	-1.87142	1.86813e-28		'Kbtbd8'	2.36898	7.76155e-37
'Sspn'	-1.21232	3.16496e-19		'Styk1'	1.81255	9.97356e-07
'Hivep3'	-5.37458	3.66881e-18		'Slc23a4'	2.15038	1.93421e-07
'Krt15'	-2.58374	7.42901e-37		'Nfkbid'	1.9368	1.88477e-12
'Krt32'	-1.88689	7.76828e-05		'Zdhhc13'	1.83324	4.4869e-39
'Krt84'	-1.56848	0.000387759		'Trim30b'	3.12836	1.17574e-08
'Krt2'	-6.29612	1.13778e-24		'Defb14'	6.0565	1.3311e-104
'Krt8'	-2.39786	2.96076e-24		'Ankk1'	6.29003	5.93936e-45
'Ksr1'	-2.00001	9.75804e-30		'Tmem266'	1.51284	2.36079e-06
'Ky'	-3.63709	6.17277e-34		'Tarm1'	2.44328	7.72111e-11
'L1cam'	-1.76281	6.68666e-12		'Retnlg'	6.66932	4.26407e-15
'Aff3'	-1.82665	4.04432e-17		'B230307C23Rik'	1.5262	6.25132e-11
'Lag3'	-1.25018	0.00021029		'Eda2r'	1.55045	2.98257e-13
'Lama1'	-1.34439	0.000266979		'Polr2h'	2.01992	5.48593e-26
'Lama3'	-1.26024	6.45807e-15		'Fcgr4'	4.63234	8.756e-20
'Lama4'	-1.36967	2.82946e-08		'Lgi2'	3.78256	1.18991e-38
'Lama5'	-2.13409	2.50808e-18		'Oas1a'	2.24835	9.43884e-19
'Lamb1'	-1.93716	2.63511e-13		'Cd300lf'	6.64215	2.09714e-39
'Lamb2'	-2.39861	2.73224e-22		'Gin1'	1.6916	3.56524e-21
'Lamb3'	-2.10777	1.6246e-25		'Klk8'	3.99406	4.54849e-65
'Anpep'	-1.85855	1.59769e-16		'2610001J05Rik'	1.49837	5.80983e-24
'Laptm5'	-1.76943	3.90343e-14		'2610528A11Rik'	7.61879	2.03056e-115
'Lasp1'	-1.10771	7.63405e-05		'Cetn2'	1.52831	4.56876e-18
'Lbp'	-1.71309	7.69563e-17		'Ifi202b'	1.84685	6.86691e-08
'Lcat'	-1.33014	7.7879e-08		'Nubp1'	2.29296	3.53928e-58
'Ldb2'	-1.35761	4.71307e-08		'Orc4'	1.49114	1.20897e-21
'Cog1'	-1.35132	2.19833e-12		'Psg16'	1.53291	1.10051e-21
'Cnmd'	-2.4503	4.77059e-51		'Psma1'	1.29979	5.99812e-21
'Lef1'	-3.45734	3.72312e-14		'Psma5'	1.79011	5.45753e-27
'Lep'	-2.9857	9.43023e-27		'Psma6'	1.70517	2.91223e-23
'Lhx2'	-1.70124	2.16923e-13		'Psma7'	2.58075	9.70445e-32
'Lipe'	-1.27372	2.0247e-12		'Psmb2'	1.30373	1.10668e-18
'Lmx1b'	-3.97152	5.23929e-12		'Psmb3'	1.38339	4.81124e-20
'Sh2b3'	-1.3415	2.33251e-25		'Rpl27a'	2.10207	3.52666e-16
'Loxl3'	-1.8145	1.58516e-13		'Slc7a11'	3.12445	4.08621e-66
'Lpl'	-1.25375	6.83426e-24		'Rps15a'	2.23521	2.84649e-15
'Xcl1'	-3.24926	2.16292e-09		'Cops5'	1.31076	1.14494e-21
'Zbtb7a'	-1.32499	4.78182e-07		'Ppia'	1.87393	3.56829e-30
'Lrp5'	-2.58252	1.10567e-24		'Eme1'	1.89434	0.000149123
'Lrp6'	-1.9211	8.40939e-20		'Krt12'	2.32419	6.11559e-21
'Lrrn1'	-1.77967	4.06454e-10		'Ccnb1'	2.50865	1.50857e-05
'Lrrn2'	-3.47062	1.45757e-08		'9930012K11Rik'	2.75358	1.10019e-16
'Lrrn3'	-1.28591	0.000239333		'Cenph'	1.51001	1.90627e-09
'Lsp1'	-1.13877	5.11269e-14		'Clec4a2'	2.43238	1.03648e-37
'Ltbp3'	-2.65442	6.18942e-32		'Stfa2l1'	9.38942	2.66628e-43
'Ltc4s'	-1.60673	2.90807e-08		'Cops6'	1.21547	6.89845e-17
'Alad'	-1.02772	5.70417e-19		'Mecr'	1.2697	2.54403e-17
'Elovl6'	-1.50379	1.2576e-13		'Rpl12'	2.31277	2.07681e-19
'Slc2a10'	-1.6265	7.45417e-09		'Racgap1'	1.58874	2.08121e-05
'Bbox1'	-1.5491	0.0224011		'Ahcy'	1.59727	1.76026e-12
'Cd93'	-1.499	4.29287e-08		'Vsnl1'	3.74693	1.11872e-29
'Kirrel'	-1.6921	6.65241e-09		'Spo11'	3.70145	0.000145435
'Cyp4f13'	-1.24044	2.00672e-08		'Rps3'	2.61524	6.00537e-19
'Papln'	-2.18083	2.09281e-14		'Srp9'	2.02041	3.22417e-17
'Mfn2'	-1.95184	1.38309e-22		'B9d1'	2.05978	1.65967e-23
'Parvb'	-3.05374	1.19079e-31		'Xlr4b'	5.68597	3.28045e-47
'Znrf1'	-1.65449	2.44601e-21		'Rp1l1'	5.73671	8.58658e-06
'Zfp287'	-1.49048	5.33057e-07		'Rpl7a'	1.57345	1.0831e-19
'Xpnpep2'	-1.58207	1.52727e-07		'Rps11'	2.1763	1.19244e-16
'Xpnpep1'	-1.13783	4.29037e-06		'Dbf4'	2.19021	1.85949e-14
'Zfp704'	-2.98642	1.37165e-30		'Tnfrsf12a'	1.55163	1.89783e-17
'Ly75'	-1.85474	9.99684e-16		'Insl6'	2.08952	1.32898e-14
'Mlc1'	-2.46555	1.5692e-08		'Defb3'	10.3032	8.26098e-25
'Tram2'	-2.10943	0.000128919		'Dnajb9'	1.22056	3.42833e-14
'Inpp5j'	-2.67879	0.00107464		'Yme1l1'	1.45823	3.89481e-25
'Zfp369'	-1.42493	0.000167549		'Akr1c13'	1.64533	8.06019e-14
'Myoz3'	-1.65735	8.42932e-15		'Mrpl15'	1.77134	3.19911e-23
'Prima1'	-4.04971	0.000244625		'Mrpl17'	1.98615	3.86348e-32
'Lyst'	-1.48615	3.29401e-10		'Skp2'	1.55507	1.57299e-09
'Ntng2'	-3.38554	4.81786e-13		'Abcb11'	5.98527	6.83723e-24
'Smad3'	-2.29534	5.06125e-12		'Sergef'	1.85482	4.08527e-17
'Havcr2'	-1.07162	1.37482e-06		'Atp5l'	2.1044	1.61241e-16
'Smad6'	-2.52589	3.96398e-27		'Eif5a'	1.83043	2.76387e-34
'Mag'	-1.68985	1.10717e-07		'Snf8'	1.69144	1.37455e-22
'Il17rd'	-2.77057	1.00932e-19		'Commd8'	1.95243	6.18588e-20
'Gpr37l1'	-1.83682	1.95416e-05		'Tlr13'	2.63185	6.53214e-21
'Mlph'	-1.20519	0.00742847		'Imp4'	1.57051	3.24162e-21
'Mical1'	-1.64031	1.02211e-21		'Mrpl50'	1.64106	3.02616e-22
'Man2b1'	-1.13321	4.47963e-10		'Med10'	2.15724	2.15362e-38
'Man2b2'	-1.69864	2.67605e-17		'Atp5o'	1.95439	2.83645e-22
'Nprl3'	-1.08876	1.55524e-15		'Mydgf'	1.42031	1.77119e-30
'Matn3'	-3.37798	3.46013e-21		'Tinf2'	1.39698	3.19072e-10
'Matn4'	-2.16099	2.85608e-09		'Nsun2'	1.21934	1.16986e-13
'Mbp'	-1.84843	2.79953e-52		'Nop16'	1.7465	4.85331e-20
'Mc5r'	-3.5559	1.17789e-73		'Serp1'	1.97968	9.19377e-37
'Mcf2l'	-2.24168	3.7752e-30		'Slco1a6'	6.31387	2.90019e-08
'Mgrn1'	-1.1052	1.05626e-14		'Serpinb1b'	4.64481	5.5583e-10
'Mecp2'	-1.11224	3.79751e-17		'Sult4a1'	3.57049	3.7267e-14
'Mef2c'	-2.08361	1.15659e-36		'Rnf11'	2.43522	3.52678e-24
'Mef2d'	-2.17935	1.31917e-40		'Timm13'	2.04831	2.44172e-29
'Meis1'	-1.18209	6.70713e-09		'Timm9'	1.6508	2.06541e-20
'Fyco1'	-1.23646	6.79885e-12		'Timm8b'	2.83129	3.9339e-36
'Mesp2'	-2.05982	4.1174e-09		'Timm8a1'	2.46659	2.27292e-40
'Foxc1'	-1.14025	2.30252e-08		'Timm10'	1.95615	2.10818e-23
'Mfge8'	-1.63194	1.26976e-25		'Fkbp3'	1.6127	4.38847e-17
'Mfng'	-1.26786	4.37746e-10		'Gnl3'	1.73857	1.50009e-20
'Sypl2'	-3.88537	1.23148e-68		'Glrx3'	1.82712	1.34979e-26
'Mgat3'	-2.55214	8.31621e-19		'Siva1'	1.84995	2.8935e-17
'Mid1'	-1.30433	2.16584e-09		'Klk14'	7.38839	8.05074e-16
'Mknk2'	-1.3491	4.83967e-11		'H3c3'	4.80486	8.67501e-10
'Mlf1'	-1.08885	3.99279e-05		'H3c10'	5.96182	3.16475e-06
'Aff1'	-2.64422	5.06175e-59		'H4c9'	3.50802	6.68518e-23
'Afdn'	-1.14049	3.58814e-17		'H2ac7'	6.63658	7.25e-09
'Mmp15'	-2.75335	1.5198e-54		'H2ac8'	5.02954	3.02164e-14
'Mmp2'	-2.02662	1.77213e-15		'H2ac11'	3.6894	2.53907e-13
'Foxk1'	-2.3385	1.22091e-28		'H2ac4'	5.70501	1.46414e-06
'Mnt'	-2.15557	8.56639e-20		'H2bc8'	4.99476	1.75131e-09
'Mog'	-3.06775	6.7706e-05		'H2bc11'	4.42172	3.89779e-09
'Grap2'	-2.04169	6.52903e-09		'H2bc12'	6.80189	6.32701e-08
'Mov10'	-1.35512	3.30106e-06		'H2ac13'	5.52997	1.76068e-07
'Mpdz'	-1.98404	1.41955e-17		'Rpl17'	2.48232	1.19913e-14
'Mpo'	-4.70996	0.000104885		'Pgbd1'	2.58071	3.12859e-23
'Mpz'	-3.30197	3.68467e-69		'Spx'	3.04782	9.62625e-17
'Mras'	-1.82202	5.62333e-20		'Idi1'	2.06029	1.6846e-40
'Mrc2'	-1.67396	3.17417e-13		'Celf5'	2.36529	8.71487e-05
'Msi1'	-3.03257	0.00132271		'Mpzl3'	2.19797	3.58167e-45
'Sik1'	-2.2846	6.6288e-47		'Tmprss11b'	9.8245	5.27439e-32
'Msn'	-1.07631	2.2849e-05		'E030030I06Rik'	1.26603	4.79631e-06
'Mstn'	-2.03464	3.4101e-21		'Oacyl'	2.50616	5.42751e-06
'Msx2'	-2.91621	7.30717e-59		'Rnf222'	1.3341	7.45528e-13
'Map1a'	-3.09582	1.47749e-16		'Glt28d2'	1.41298	1.14859e-26
'Map1b'	-3.05717	4.91481e-17		'Tmprss11g'	2.88206	2.49553e-25
'Map4'	-1.88965	6.93088e-25		'Fam169a'	1.84149	1.66165e-09
'Map7'	-1.16487	1.06671e-20		'Idi2'	3.38334	1.29718e-10
'Mapt'	-1.58813	6.61161e-15		'Samd12'	5.29239	4.36727e-08
'Mast2'	-2.23511	2.02722e-18		'Tpm4'	1.4574	2.26113e-18
'Myf6'	-1.32786	6.65622e-11		'H4c2'	5.19738	1.37246e-05
'Myh1'	-3.60093	6.60282e-53		'Dna2'	1.64291	1.54591e-06
'Myh11'	-1.54666	5.41933e-06		'Spink10'	5.17072	3.18232e-06
'Myh2'	-3.25233	1.6772e-41		'Il19'	6.69116	2.00722e-11
'Myh3'	-3.85993	3.57337e-29		'Rnf224'	1.92822	2.17971e-09
'Myh4'	-4.31347	1.5903e-228		'Ptrh1'	2.49244	3.19863e-20
'Myh8'	-2.73957	2.86943e-09		'Pla2g4e'	2.70578	7.11965e-57
'Myh9'	-1.63097	8.08126e-12		'Aknad1'	4.00116	2.41116e-46
'Myl3'	-2.61995	3.82457e-13		'Cxcl3'	8.14917	5.39554e-30
'Myl1'	-1.49762	3.68995e-15		'Dhps'	1.50411	7.6859e-27
'Myl2'	-1.77773	1.90713e-10		'Gmppb'	1.34667	3.65214e-10
'Myo10'	-1.67204	2.17701e-17		'Gsdmc2'	3.25647	9.07043e-11
'Myo1c'	-0.927734	5.04809e-07		'Mrpl21'	1.84207	1.21596e-30
'Myoc'	-2.24115	1.34535e-19		'Slirp'	2.10761	1.90501e-34
'Myod1'	-2.63295	6.14877e-12		'Olfm4'	7.69784	3.17847e-12
'Myom1'	-2.43288	8.02404e-82		'Dnph1'	1.73302	4.40214e-16
'Myom2'	-2.7052	2.17273e-63		'Serpinb3c'	4.06852	4.54356e-27
'Naga'	-1.10083	3.81668e-13		'Nsl1'	1.34732	3.55118e-05
'Nbr1'	-1.67662	9.30994e-21		'Gm5150'	7.52906	1.83733e-13
'Ncam1'	-1.85017	1.48417e-10		'S100a7a'	3.42455	3.85716e-05
'Ncoa3'	-1.20464	4.16092e-16		'Ssbp1'	1.92804	4.99976e-24
'Neb'	-2.79069	4.28666e-36		'Gm1070'	3.13005	6.74354e-06
'Nedd4'	-1.82319	1.088e-19		'Dnah3'	2.67887	8.46415e-17
'Neo1'	-1.97936	2.10196e-24		'AB124611'	1.67099	8.64542e-12
'Nes'	-2.03454	4.19823e-13		'Fdxacb1'	1.98424	1.18865e-23
'Neurl1a'	-2.41016	7.05024e-39		'Aim2'	2.95616	2.26837e-39
'Nf1'	-1.80804	1.93011e-13		'Glipr2'	1.36512	6.61039e-15
'Nfatc1'	-2.12315	1.72625e-20		'Ephx4'	2.05095	3.51728e-17
'Nfatc2'	-2.86855	4.68721e-30		'Thoc6'	1.38484	5.34202e-26
'Nfe2l1'	-1.49367	1.18262e-26		'Serpinb3d'	5.02413	1.46985e-26
'Nfia'	-2.00872	3.4508e-25		'Gm5414'	7.14362	4.21447e-07
'Nfic'	-3.55508	2.52879e-35		'Ndufs6'	2.1135	3.98358e-20
'Nfix'	-3.78472	1.91644e-38		'Ndufa4l2'	2.69259	1.05518e-31
'Nfkb2'	-1.29226	3.80575e-09		'Csta3'	8.60549	8.13669e-30
'Ngfr'	-3.09041	3.48273e-20		'Spink7'	11.8579	1.48895e-34
'Nhlh1'	-3.13442	3.11915e-07		'Cstdc4'	10.2053	3.8043e-24
'Nid1'	-1.70159	3.16029e-09		'Spink6'	4.22989	1.69441e-46
'Nid2'	-1.80086	6.05562e-08		'Jmjd7'	2.08528	2.22534e-17
'Nin'	-2.00095	1.54074e-23		'AA467197'	3.97358	5.97976e-30
'Mycn'	-3.10524	5.40388e-08		'Micos10'	2.19784	1.46485e-21
'Nnat'	-2.14023	2.27309e-18		'Pusl1'	1.6981	3.23703e-27
'Nnt'	-1.81217	3.80801e-17		'Ppp1ccb'	1.30039	1.42771e-15
'Nog'	-2.52172	8.26917e-24		'Clec2f'	3.70573	5.14683e-45
'Nos1'	-4.69604	8.57331e-26		'Znhit3'	2.48222	3.18372e-26
'Notch3'	-1.70264	5.19432e-16		'Ttpa'	2.97604	8.66595e-35
'Notch4'	-1.43688	2.00604e-06		'Mrps7'	1.88019	1.21282e-29
'Npas2'	-3.39634	8.03587e-22		'H1f2'	1.66231	7.28711e-27
'Npc1'	-1.40546	4.71331e-17		'Mapk6'	1.87466	1.75232e-27
'Npr1'	-1.66722	1.33127e-14		'Nt5c'	1.99773	3.83821e-19
'Npr3'	-2.269	3.89463e-61		'Lsm4'	2.38477	1.59822e-39
'Ctnnd2'	-4.74909	8.31035e-41		'Slc25a13'	1.53506	1.15124e-19
'Nptx1'	-3.86846	8.47443e-42		'Chek2'	1.44876	1.84873e-08
'Nrap'	-3.60604	4.68799e-79		'Tnfsf14'	2.18328	2.36979e-05
'Nrp2'	-0.974292	0.00101574		'Uchl3'	2.67251	2.67943e-41
'Nrxn2'	-1.64682	4.07988e-08		'Uba2'	1.23927	9.36643e-24
'Nsd1'	-1.33075	4.75383e-18		'H2az1'	2.10712	2.65413e-24
'Nsg1'	-1.36358	2.36931e-12		'Rundc3a'	2.71936	2.94723e-25
'Musk'	-2.24118	2.48226e-07		'Bok'	1.08225	4.92764e-08
'Ntn1'	-1.67985	3.34204e-09		'Ccnc'	1.53977	3.1146e-18
'Ntn3'	-2.98437	9.33397e-09		'Knstrn'	2.80375	2.1103e-17
'Ntrk2'	-2.56963	5.56595e-39		'Cdk2ap2'	1.17351	1.69319e-17
'Ntrk3'	-2.21828	1.44812e-07		'Nus1'	1.18982	1.08683e-16
'Dusp8'	-2.174	3.11827e-27		'Umodl1'	5.94379	4.78124e-05
'Nr4a2'	-1.30846	9.80497e-05		'Ankrd22'	2.58494	5.9985e-32
'Oat'	-1.03258	4.50112e-22		'Pbk'	2.11908	5.23287e-08
'Ogdh'	-1.63181	1.28931e-18		'Rbm34'	1.32419	2.44353e-17
'Orm2'	-2.54972	3.87143e-05		'Commd2'	2.13666	3.31987e-27
'Cldn11'	-1.43494	0.0010717		'Coa3'	1.70961	2.08139e-18
'Otx1'	-1.66106	5.44637e-18		'Nhp2'	2.3787	2.17868e-33
'Oxtr'	-3.7398	1.53751e-21		'Trmt10c'	1.3831	1.98822e-14
'P2rx6'	-1.72157	4.08578e-06		'Cdkn2aipnl'	2.03256	1.51854e-31
'P4ha2'	-1.11382	2.32453e-11		'Nudcd2'	2.47273	5.17314e-45
'Pak1'	-0.985174	3.58687e-13		'Txndc17'	2.13554	1.61622e-34
'Pak3'	-1.28782	1.37446e-09		'Ccdc59'	1.56732	5.72965e-23
'Pax7'	-5.15885	1.39388e-05		'Lurap1l'	2.45227	5.07239e-17
'Pck1'	-2.3195	2.37478e-10		'Dbndd2'	1.82462	5.7968e-30
'Pcnt'	-2.08343	1.2612e-19		'Sgsm1'	1.91226	6.05531e-06
'Pcolce'	-1.56844	1.46466e-08		'Batf'	2.2196	4.02975e-11
'Furin'	-1.06707	3.4694e-08		'Mtx2'	1.86687	1.86254e-30
'Pcsk6'	-1.86193	4.98367e-15		'Psmd10'	1.67834	8.58185e-16
'Cdk16'	-0.976442	2.61166e-11		'Txnl1'	1.35828	2.49584e-22
'Pcx'	-1.27108	9.57769e-14		'Dctn3'	1.56571	5.28321e-13
'Pdcd11'	-1.03453	1.36526e-05		'Timm23'	2.11442	3.63089e-21
'Pde1b'	-1.72977	2.76874e-08		'Tslp'	3.85948	3.32778e-21
'Pde1c'	-1.38163	0.00019586		'Nap1l1'	1.33563	6.57891e-13
'Pde3b'	-1.84938	5.18239e-28		'Vti1b'	1.83161	2.39598e-17
'Pde4a'	-2.68505	3.30611e-16		'B3gnt2'	1.69017	1.92034e-22
'Pdgfb'	-1.28449	7.89857e-08		'Rwdd2b'	1.20441	5.5303e-14
'Pdgfrb'	-2.00013	9.27168e-11		'Rab25'	1.62214	9.9244e-31
'Padi2'	-4.02366	6.19686e-60		'Rab11a'	1.67048	3.06275e-18
'Pdk2'	-2.95518	3.10489e-91		'Nudt5'	2.13141	2.62737e-32
'Enpp1'	-1.97052	1.05991e-17		'Clpp'	1.55296	2.3493e-27
'Enpp2'	-1.64903	2.1617e-13		'Cks1b'	2.48903	4.84539e-32
'Peg3'	-1.86263	3.44392e-10		'Rdh7'	4.49531	3.05432e-07
'Penk'	-1.61983	2.81817e-26		'Icos'	1.85028	3.42114e-07
'Per1'	-1.80313	1.64293e-19		'Ccrl2'	1.89732	6.77589e-17
'Per2'	-2.38614	5.64298e-23		'Sult2b1'	1.76693	8.34063e-36
'Per3'	-1.81457	2.09959e-10		'Rpl36'	2.43314	2.4262e-17
'Pfkm'	-2.79453	1.20746e-104		'Gnpnat1'	1.68061	2.40214e-30
'Prf1'	-5.1751	2.58809e-20		'Rpp30'	1.55676	1.32834e-17
'Cdk14'	-1.76216	2.8954e-19		'Nme6'	1.391	2.31151e-18
'Abcb4'	-2.07428	8.65448e-23		'Prss16'	3.319	2.84974e-18
'Abcb1a'	-2.16107	2.24468e-07		'Bet1l'	1.46422	4.93743e-17
'Phf2'	-2.3029	2.72201e-23		'Stk19'	1.32192	6.10295e-12
'Phka1'	-1.7904	9.74298e-36		'Dnmt3l'	5.1841	2.73565e-24
'Phkg1'	-2.3143	6.17085e-35		'Mefv'	2.96736	6.80179e-20
'Pik3r1'	-2.76215	1.17294e-59		'Zfp973'	1.53757	0.000502324
'Pik3r2'	-1.06006	1.1596e-15		'Lce3a'	8.87382	1.23394e-50
'Pip5k1c'	-1.01356	2.37551e-08		'Cers3'	2.01321	7.07728e-52
'Pip5k1b'	-2.30936	1.8485e-10		'Eif3i'	2.03786	5.79189e-24
'Pitpnm1'	-0.951569	1.66681e-06		'Syt8'	3.12282	6.12032e-37
'Pitx2'	-2.17903	6.60345e-27		'Eef1b2'	2.22407	3.59781e-16
'Pitx3'	-2.57652	7.28475e-05		'Msln'	4.12043	2.59568e-06
'Prkaca'	-1.1742	3.47333e-10		'Il17b'	2.97632	0.000102321
'Prkacb'	-1.16654	1.68842e-22		'Pdss1'	1.48001	1.15608e-09
'Prkca'	-1.75843	5.48981e-12		'Psmg1'	1.52208	6.14101e-32
'Prkcd'	-1.41532	3.26893e-18		'Mad2l1'	2.22558	2.81474e-15
'Pkd1'	-2.99555	1.23135e-25		'Nmu'	8.307	2.50089e-35
'Pkd2'	-1.70073	1.52903e-24		'Mrpl12'	2.28173	3.20987e-29
'Pkib'	-1.74939	7.71971e-06		'Mrpl19'	1.41466	7.54104e-17
'Pknox1'	-1.42645	1.19442e-08		'Rassf1'	1.33585	1.03978e-25
'Pkp1'	-1.04318	1.14411e-10		'Naa10'	1.55745	8.04341e-24
'Plcb1'	-1.75981	5.09943e-08		'Higd1a'	2.97583	6.10989e-33
'Plcb2'	-1.4389	2.22442e-06		'Mycbp'	1.88045	4.71862e-25
'Plcd4'	-3.53039	5.65819e-09		'Timm22'	1.50168	1.81749e-22
'Plcg1'	-1.74419	4.85815e-22		'Pdcd5'	1.7447	3.03978e-27
'Plec'	-2.96095	7.87223e-29		'Tmed2'	1.77866	1.10675e-22
'Serpinf2'	-2.14536	1.49854e-06		'Ptges3'	1.49726	5.02172e-17
'Plod1'	-1.21215	3.7499e-08		'Acot9'	1.17095	1.87492e-15
'Plxna1'	-1.95171	6.15447e-19		'Cyb561d2'	1.56751	3.56198e-30
'Pml'	-2.02774	2.95555e-16		'1110004F10Rik'	1.5906	1.83377e-30
'Pmp2'	-1.59677	1.20883e-05		'Arpc3'	1.45553	1.09596e-25
'Pmp22'	-1.25517	2.40456e-15		'Znrd2'	1.44961	1.89817e-13
'Pole'	-0.93329	0.00546917		'Ppp4c'	1.35516	4.97206e-20
'Pou2f1'	-1.35525	5.25822e-11		'Pdcd10'	2.31321	2.27309e-28
'Pou2f3'	-1.3966	1.35259e-10		'Tubd1'	1.51126	5.07034e-13
'Pou3f1'	-1.25955	1.77966e-14		'Mtch2'	1.64583	1.84495e-20
'Pou3f3'	-2.32028	1.96737e-13		'Dstn'	1.58366	6.26593e-22
'Pou6f1'	-2.68628	2.24846e-34		'Vps29'	1.99145	1.77673e-32
'Ppara'	-3.11217	1.5956e-41		'Orc6'	1.50089	1.17457e-20
'Pparg'	-2.04152	1.00431e-43		'Dynll1'	1.94199	3.30413e-30
'Ppargc1a'	-2.46657	3.17879e-13		'Nxt1'	2.22386	6.74823e-27
'Ppfibp2'	-1.5153	1.68128e-16		'Ankrd49'	2.07729	2.32979e-42
'Lgals3bp'	-2.22525	2.03885e-26		'Defb4'	10.3735	2.74517e-43
'Ppp1r1b'	-2.10182	1.666e-52		'Nme4'	3.11369	7.44354e-32
'Prkar1b'	-1.29474	8.27319e-05		'Klk11'	1.88327	1.69104e-56
'Prkg1'	-1.86117	7.28071e-09		'Clec4e'	7.2115	1.63868e-77
'Mapk8ip1'	-1.18437	4.48016e-17		'Clec4n'	2.82235	3.03378e-36
'Prlr'	-1.42048	2.01677e-09		'Clec7a'	3.63965	3.49223e-42
'Prodh'	-1.21913	1.10061e-13		'Lamtor3'	1.83577	1.68483e-27
'Prox1'	-2.0271	2.7228e-08		'Clcf1'	1.50757	8.80786e-08
'Prx'	-2.58846	1.2522e-53		'Cript'	1.98809	7.71952e-25
'Psen1'	-0.92325	4.00482e-08		'Psrc1'	1.75335	1.03444e-21
'Ptch1'	-1.27609	8.51821e-11		'Aldh1a3'	5.03621	2.30559e-18
'Ptch2'	-2.76307	2.14283e-07		'Ly6i'	3.27389	3.34231e-31
'Dicer1'	-1.07004	1.48404e-08		'C1d'	2.04787	2.40415e-22
'Socs7'	-1.74233	3.31137e-33		'Smpdl3a'	2.36856	7.73965e-22
'Prpf8'	-1.73603	1.94624e-09		'Atp5j2'	1.91916	1.89914e-20
'Ptger1'	-2.27566	4.28632e-10		'Tmem183a'	1.79479	5.44553e-23
'Casc3'	-1.09382	3.021e-10		'Gmnn'	2.79168	9.47836e-38
'Sardh'	-2.86701	1.58318e-25		'Xlr3b'	2.70815	9.02485e-08
'Ptger3'	-1.48108	1.88646e-13		'Wdr12'	1.30779	1.73411e-09
'Ptger4'	-1.14272	1.91677e-09		'Cd200r1'	1.97505	5.97663e-14
'Ash1l'	-1.58492	1.42405e-15		'Rangrf'	1.87032	8.69509e-29
'Bcas3'	-1.40605	4.05361e-17		'Rpl35a'	2.50983	3.00947e-17
'Ptgfr'	-1.20925	3.3855e-11		'Isy1'	1.31168	5.22195e-12
'Ptgis'	-1.37152	3.49973e-13		'Rad18'	1.97245	7.16329e-19
'Hps4'	-1.53143	2.77778e-16		'Zbp1'	2.62536	4.02788e-11
'Hps1'	-1.25034	1.28462e-13		'Trem1'	7.23277	3.49651e-16
'Phf21a'	-1.33194	5.10762e-23		'Trem3'	5.92042	2.56391e-10
'Ptk2b'	-1.34727	3.14413e-09		'1700123O20Rik'	1.9754	4.86442e-35
'Ptpn14'	-3.3588	3.49175e-40		'Erg28'	1.93419	1.23464e-27
'Ptpn22'	-1.27391	2.2916e-05		'Pmaip1'	4.16348	9.08845e-43
'Ptprb'	-1.83385	3.45007e-12		'Pga5'	6.00284	9.1716e-07
'Cabp7'	-3.89051	2.16521e-17		'Tdh'	4.64432	8.14868e-206
'Wdr81'	-1.29878	4.08849e-10		'Rps6kb2'	1.27065	3.34207e-23
'Ptprd'	-1.62723	0.000123551		'Edf1'	1.23875	9.23581e-14
'Abcg4'	-1.90753	1.65664e-09		'Rcl1'	1.37391	1.92099e-22
'Ptpru'	-1.59951	1.79446e-07		'Psmd14'	2.06591	3.38745e-38
'Lrrc75b'	-1.94576	7.03173e-14		'Mkks'	1.72449	4.41663e-20
'Ptprm'	-2.19035	2.93124e-12		'Ppp2r3c'	1.54087	7.19162e-26
'Ptprt'	-3.58248	2.60177e-07		'Fetub'	5.69115	5.12597e-72
'Cavin1'	-1.53965	1.55749e-09		'Donson'	1.55643	2.43792e-18
'Ptx3'	-1.2155	9.78231e-05		'Sap30'	2.14566	1.29352e-33
'Itgb4'	-2.62835	2.01256e-23		'Cenpk'	1.72966	2.21453e-11
'Pvalb'	-1.83758	9.06095e-12		'Qtrt1'	1.44533	6.75007e-15
'Lrrc75a'	-1.49098	4.79247e-08		'Capn12'	2.11124	7.17745e-06
'Pxn'	-1.86084	2.94619e-15		'Rpl34-ps1'	2.63483	6.41315e-19
'Pygm'	-3.50205	6.15211e-149		'Zcchc17'	1.39325	2.24283e-14
'Rab11b'	-1.67	1.27909e-17		'Rpl32l'	2.47739	9.4967e-16
'Dennd5a'	-1.77918	2.98442e-20		'Ccdc107'	1.80749	1.95808e-14
'Zbtb12'	-1.84542	9.9106e-18		'Lekr1'	2.03656	3.60878e-15
'Hspa1a'	-1.70323	2.69083e-25		'Gm6551'	3.54446	2.2231e-87
'Rai1'	-1.27543	7.38266e-11		'Gml'	6.98492	8.87807e-17
'Rapsn'	-1.61798	4.17615e-09		'Zfp951'	2.16313	2.13655e-15
'Rara'	-2.08785	1.08347e-42		'Klk13'	6.54628	9.01511e-196
'Rarg'	-1.54843	2.33567e-15		'Gm38396'	1.81368	4.12857e-14
'Rasd1'	-1.58568	2.80449e-15		'Gm2004'	2.57861	2.1648e-20
'Tet3'	-2.16646	2.95611e-30		'Cd101'	2.97216	9.91733e-21
'Mical3'	-1.75073	5.83048e-21		'Lce3d'	8.49036	7.03798e-120
'Klf11'	-1.35584	2.33298e-14		'Susd1'	2.28211	4.07786e-08
'Zfp469'	-2.50595	2.63335e-06		'Rbp7'	3.12735	1.9192e-40
'Rbm6'	-1.19222	1.25668e-10		'Aadacl2'	2.20066	8.14449e-24
'Rbp4'	-1.24936	1.72012e-10		'Perp'	1.6186	1.50934e-13
'Rbpj'	-1.04419	5.56884e-14		'Moap1'	1.39331	5.9018e-06
'Pitpnm2'	-2.86199	3.06472e-34		'Sdf2l1'	1.94057	9.3655e-25
'Rela'	-1.29805	3.00392e-08		'Pinlyp'	2.33801	3.86316e-08
'Rest'	-1.41821	2.65313e-10		'Tomm40l'	1.61675	7.78854e-15
'Ret'	-1.47374	5.85174e-07		'Ralb'	1.27642	4.72508e-16
'Rfx1'	-2.09892	1.62979e-17		'Ptges'	1.44301	1.85863e-15
'Rfx2'	-2.6427	2.64827e-11		'Ms4a4c'	3.20913	1.59124e-23
'Rgl1'	-1.30785	4.28439e-08		'Polr1e'	1.48657	4.34544e-12
'Rgs16'	-1.13994	3.71465e-05		'Fgf23'	4.61609	1.41804e-07
'Rgs9'	-1.51908	2.96129e-06		'Mrps22'	1.87696	3.36566e-26
'Rlbp1'	-2.77151	3.78533e-16		'Mrps10'	1.72179	3.0736e-28
'Xpr1'	-1.12298	2.48469e-14		'Mrps14'	1.55665	1.10755e-20
'Ros1'	-1.73405	0.00266379		'Mrps24'	1.92039	5.34248e-19
'Rp1'	-3.36331	4.81489e-14		'Suv39h2'	1.77059	2.35031e-33
'Polr1a'	-1.17978	0.000132878		'Cldn12'	1.49708	3.98952e-23
'Polr2a'	-2.40844	2.91395e-15		'Slc15a3'	1.34639	3.22213e-10
'2010300C02Rik'	-1.15113	5.59191e-07		'Ankrd37'	4.38763	7.58308e-38
'Rps6ka2'	-1.43992	2.58751e-19		'Sostdc1'	2.53836	3.62756e-24
'Rsu1'	-1.37996	3.27192e-10		'Dtd1'	1.61878	6.82848e-27
'Rtn2'	-1.37488	1.57448e-12		'Mrpl54'	2.26096	5.89645e-25
'Rxra'	-1.71609	3.75525e-31		'Emc6'	1.50515	2.44059e-17
'Rxrg'	-1.22676	1.0398e-05		'Sf3b6'	1.88517	1.27226e-15
'Ncor1'	-1.19803	1.2805e-17		'Tmem167'	1.65738	3.12683e-31
'Ryr1'	-3.61286	1.89019e-52		'Aurkaip1'	1.66726	3.72528e-21
'Sag'	-1.7661	0.00402324		'Emc3'	1.27145	1.15637e-21
'Acsm3'	-1.61374	0.00014873		'Lsm7'	2.75513	5.31615e-33
'Sf3a2'	-1.61233	5.8366e-06		'Ppih'	2.49406	1.82658e-33
'Sart1'	-1.15555	8.85526e-10		'Ube2d3'	2.11352	1.02285e-22
'Satb1'	-3.77375	1.58998e-108		'Fmc1'	2.26659	4.25096e-22
'Atxn1'	-1.53483	1.32374e-20		'Sarnp'	1.63471	2.55464e-26
'Atxn2'	-2.14546	2.28245e-20		'Tomm6'	1.62217	1.39598e-26
'Scd1'	-2.69237	2.16036e-56		'Fkbp11'	1.32079	2.24397e-06
'Scg3'	-2.31618	4.88752e-08		'Chchd1'	2.22396	7.13916e-22
'Scin'	-2.3052	7.19848e-23		'Sf3b5'	1.7064	1.11637e-23
'Scn1b'	-2.07225	2.42484e-48		'Elof1'	2.19192	1.66147e-25
'Scn3a'	-2.34315	5.32834e-17		'Tipin'	1.69315	4.05444e-23
'Scn5a'	-3.80577	3.95919e-10		'Ska2'	1.63342	2.33072e-15
'Scnn1a'	-1.11121	9.37245e-07		'Cox7b'	2.38603	8.42319e-26
'Zc3h7b'	-2.88417	3.12145e-40		'Eef1e1'	2.23924	2.18326e-36
'Cx3cl1'	-2.09111	1.27401e-19		'Atp6v1f'	1.81944	1.30631e-16
'Serpinf1'	-1.78077	2.10827e-14		'Dnajc15'	2.64968	8.7615e-31
'Sel1l'	-1.10856	4.64677e-07		'Uqcr10'	2.43568	4.54067e-24
'Glg1'	-1.83221	1.58904e-15		'Tmem14c'	1.61069	1.89255e-21
'Selplg'	-1.00696	1.68041e-07		'Bola2'	2.74184	5.84652e-20
'Sema3b'	-2.52986	8.96831e-19		'Nip7'	2.16734	9.09803e-30
'Sema3f'	-1.09741	1.03414e-11		'Bccip'	1.5027	7.71648e-22
'Sema4b'	-1.44201	8.61193e-10		'S100a14'	2.3386	4.4232e-25
'Sema4f'	-1.96159	1.27716e-06		'Tma7'	2.14438	1.56765e-27
'Sema5a'	-1.74192	2.02266e-15		'Med11'	1.94151	1.87271e-20
'Sema6a'	-1.51832	1.72514e-07		'Nop10'	2.20885	1.39953e-27
'Sema6c'	-2.96496	3.69323e-31		'Lage3'	2.01115	8.06123e-19
'Frzb'	-3.08808	6.94703e-99		'Cks2'	2.69017	1.87859e-27
'Sfrp4'	-2.43073	3.05366e-09		'Commd6'	2.19943	4.39148e-18
'Sgca'	-2.28737	3.54525e-49		'1110059E24Rik'	2.76834	1.12056e-42
'Sh3bp1'	-1.08399	1.13326e-07		'Sec61b'	2.39054	5.70267e-36
'Zfp106'	-1.08127	3.29434e-07		'Ndufb9'	1.96524	2.19666e-13
'Sorbs3'	-2.72537	1.00078e-55		'Llph'	1.51246	2.22481e-15
'Sorbs1'	-1.51089	3.945e-20		'Rpl7l1'	1.34034	1.13747e-14
'Shc3'	-2.07832	0.000438366		'Mrps28'	1.65854	1.24071e-19
'Shox2'	-1.41779	0.00218707		'Thoc7'	2.07289	1.32656e-19
'St3gal3'	-1.35759	8.65054e-17		'Eif1ax'	1.8747	3.01905e-41
'St3gal1'	-0.989463	0.00123088		'Mrps16'	2.08471	1.00982e-19
'St8sia1'	-3.22127	3.37165e-19		'Alg5'	1.52485	1.04567e-19
'St8sia2'	-3.08281	6.7061e-08		'Pno1'	2.0215	7.07066e-23
'St3gal5'	-1.28984	4.83033e-18		'Dimt1'	1.58327	5.02525e-19
'Sipa1'	-1.03821	4.71864e-06		'Mrps17'	1.64142	1.53348e-24
'Six1'	-2.13397	1.15287e-20		'Tmem126a'	1.67855	7.44162e-15
'Six4'	-1.99239	4.58399e-08		'1810009A15Rik'	2.3673	1.38011e-45
'Six5'	-1.45488	6.69517e-13		'Smim20'	1.98022	4.13809e-20
'Ski'	-2.34391	4.70101e-26		'Tma16'	1.35572	2.40967e-15
'Slc12a4'	-1.82847	7.33604e-35		'Sec11c'	1.893	1.09944e-13
'Slc12a7'	-1.47775	1.68588e-12		'Atp6v1g1'	1.94815	5.47276e-18
'Slc16a2'	-1.72429	8.05214e-20		'Haus2'	1.68254	5.73078e-23
'Slc16a7'	-1.67486	4.35223e-09		'Rmdn1'	1.8864	1.86548e-13
'Slc1a1'	-1.00118	1.56619e-06		'Mplkip'	1.46408	7.31378e-16
'Slc1a2'	-2.08078	5.89573e-06		'Tmem128'	2.00382	3.10886e-24
'Slc1a5'	-1.3133	1.13788e-17		'Dpy30'	2.05823	1.24595e-25
'Slc20a2'	-0.977615	5.25391e-14		'Cenpw'	2.74166	2.3127e-28
'Slc22a3'	-2.76431	6.33224e-12		'Tmem208'	2.54355	1.02934e-26
'Slc2a4'	-1.51093	1.80116e-26		'Cenpp'	2.18009	7.46525e-14
'Slc4a2'	-1.04262	1.00817e-08		'Lce3b'	8.52577	1.10031e-111
'Slc4a3'	-1.87802	3.48524e-14		'Ostc'	2.41674	1.78355e-43
'Slc6a2'	-4.67802	1.33492e-59		'Zfand1'	2.02683	4.7841e-14
'Slc8a1'	-1.53672	3.07023e-12		'Exosc3'	1.54839	3.23024e-17
'Slc9a1'	-1.48275	3.03036e-10		'Chmp4c'	1.96994	1.16876e-19
'Slit3'	-1.60375	3.64204e-06		'Lsm5'	2.24522	2.68812e-27
'Smarca4'	-1.11746	6.16469e-10		'2310011J03Rik'	1.6998	4.34433e-23
'Smarcc1'	-1.35968	1.19351e-08		'Ndufc1'	1.72762	6.01276e-17
'Kdm5c'	-1.42316	7.68424e-10		'Srp19'	2.0216	5.20487e-37
'Ncor2'	-2.43357	3.31823e-22		'Prelid3b'	1.54778	1.28474e-23
'Snap91'	-2.61902	6.95687e-12		'Sar1b'	1.93501	9.54837e-17
'Snta1'	-1.14408	2.08892e-13		'Commd5'	1.68914	8.50889e-26
'Sntb1'	-1.95615	4.02965e-19		'Alkbh7'	2.15561	6.89781e-20
'Soat1'	-1.55164	8.52558e-17		'Nudt2'	1.96333	3.78954e-23
'Sod3'	-2.73228	4.85749e-15		'Asf1a'	1.67495	3.9417e-20
'Sorl1'	-1.9952	1.64579e-14		'Mcts2'	1.43901	1.31474e-20
'Sort1'	-1.2986	1.36591e-19		'Psmd6'	1.3757	1.2304e-20
'Sox10'	-2.44238	1.11371e-12		'Ndufa12'	1.29046	6.28173e-15
'Sox12'	-1.62957	3.01334e-17		'Mrpl11'	1.69715	1.16627e-21
'Sox13'	-1.44974	1.34763e-09		'Polr2e'	1.49367	8.70094e-18
'Sox17'	-1.45456	2.23403e-05		'2410004B18Rik'	1.67193	1.28214e-18
'Sox18'	-1.40053	2.57742e-07		'Dctpp1'	2.09024	3.50388e-27
'Sox5'	-3.09868	2.83503e-24		'Chchd7'	1.79821	5.24717e-17
'Sox6'	-1.55628	1.59447e-14		'Magohb'	1.19766	5.23425e-17
'Sox8'	-2.26873	9.1638e-09		'Spc25'	2.42402	6.56684e-15
'Sox9'	-1.7218	1.31329e-18		'Cyc1'	1.49364	1.27033e-20
'Sparc'	-1.86162	9.49734e-33		'Exosc7'	1.44416	2.10573e-26
'Serpina3n'	-1.42007	1.22463e-10		'Mrpl20'	2.12067	3.64436e-38
'Bptf'	-1.52989	5.88906e-12		'Pam16'	1.59283	8.85746e-16
'Rbms3'	-3.19044	3.1722e-38		'2610528J11Rik'	2.02824	1.22711e-32
'Serpine2'	-1.66161	1.52133e-39		'Sys1'	1.79207	2.93718e-32
'Arhgef17'	-2.32117	9.11043e-21		'Rhox4a'	1.43855	1.30989e-06
'Fbxo40'	-2.10114	3.19392e-29		'Ptpmt1'	2.28421	1.10491e-25
'Spn'	-1.53061	1.26107e-10		'Taf12'	1.63332	3.0381e-19
'Sptan1'	-1.6667	2.11761e-14		'Gtf2h5'	2.31164	1.40381e-34
'Sptb'	-3.5974	1.05593e-55		'Ska1'	3.00012	4.76977e-15
'Sptbn1'	-1.47776	1.35377e-14		'Rps23'	2.16907	5.30448e-16
'Kctd12b'	-1.18884	2.92045e-09		'Atp5md'	2.59801	4.27302e-23
'Dtx4'	-2.06581	2.21579e-15		'Rpl15'	1.96209	8.41576e-16
'Tbc1d16'	-2.77159	3.71886e-40		'Rps21'	2.64282	9.42249e-20
'Thsd4'	-3.63605	6.49219e-39		'Rpl36al'	2.28765	3.49442e-31
'Igsf11'	-1.31295	2.84296e-07		'Fam136a'	2.14816	1.40091e-28
'Rnf43'	-1.13078	1.84966e-12		'Rpl35'	2.57506	9.06519e-23
'Tmie'	-1.51723	1.06764e-08		'Polr2l'	1.51066	9.02197e-27
'Tspoap1'	-1.92543	1.96314e-07		'Mrpl51'	1.34028	1.87149e-15
'Csrnp2'	-1.21465	4.76879e-09		'Tmem238'	1.33089	1.02531e-19
'Src'	-1.26433	3.89091e-08		'Cmss1'	1.49923	2.58928e-17
'BC034090'	-1.59994	9.27114e-10		'Psmg3'	1.76889	3.48979e-33
'Usf3'	-1.47726	1.72972e-15		'Lamtor1'	1.79868	7.75583e-23
'Srebf1'	-1.63485	5.29439e-32		'Rwdd1'	1.67705	8.55052e-26
'Srebf2'	-0.888509	7.39543e-06		'2810004N23Rik'	1.55688	1.31283e-17
'Mchr1'	-3.96982	8.62559e-07		'Cmc2'	1.73082	1.52229e-19
'Urb1'	-1.05197	5.76129e-06		'Pomp'	1.90973	1.00725e-21
'Setd1b'	-1.84882	1.74605e-13		'Rps19bp1'	1.49764	1.19974e-14
'Pknox2'	-2.89448	7.80091e-32		'Teddm3'	6.97235	7.49347e-182
'Panx3'	-2.39501	6.3056e-12		'Cenpm'	1.73287	2.56027e-07
'Mlxip'	-1.57444	4.95123e-23		'Uqcrh'	2.44066	1.08569e-18
'Tmem132b'	-2.48103	0.000932159		'Mis18a'	2.16396	2.75895e-34
'Fam180a'	-1.31491	2.60899e-07		'Cmpk1'	2.06267	2.87202e-31
'Dot1l'	-0.969234	1.1708e-05		'Stoml2'	1.73617	1.32636e-24
'Zfp871'	-1.01553	1.00394e-10		'Uqcr11'	2.21735	1.17245e-18
'Shroom4'	-1.81912	1.1475e-10		'Trim13'	2.03924	9.41497e-32
'Klhl29'	-2.43512	1.09526e-17		'Tmigd1'	3.20798	6.49084e-37
'Star'	-1.2921	1.97228e-06		'Gemin2'	1.92389	1.35005e-22
'Stat5a'	-1.58964	1.0824e-26		'Snrnp27'	1.70517	2.61434e-17
'Stat5b'	-1.20938	4.51011e-20		'Spcs2'	1.44481	4.57711e-20
'Etl4'	-1.27203	7.43633e-11		'Tsen15'	1.70031	7.81555e-19
'Creb3l2'	-3.00227	9.09809e-21		'Sike1'	1.62885	8.66837e-34
'Cblb'	-1.58456	4.2446e-21		'Rpe'	1.58857	7.65776e-19
'Stim1'	-1.53351	4.47996e-31		'Eef1d'	1.61693	3.71111e-25
'Dis3l2'	-1.52599	1.91884e-16		'Ccdc51'	1.42141	1.35364e-09
'Prrg3'	-3.10449	2.54209e-28		'BC024063'	1.7795	3.81868e-13
'Sned1'	-2.18959	2.77054e-08		'Msantd3'	1.46415	2.06738e-34
'Tmem63a'	-1.72994	4.58523e-31		'Dcbld1'	1.31948	7.35443e-21
'Sult1a1'	-1.34281	3.94595e-19		'Uqcrfs1'	1.30803	1.00432e-15
'Cpeb3'	-1.56733	4.09039e-20		'Gm12657'	2.00122	4.75543e-14
'Adamts18'	-2.05506	0.000799531		'Adat2'	1.66963	6.32162e-25
'Stra6'	-1.90689	7.51292e-06		'Pacrgl'	1.68089	1.347e-15
'Ulk4'	-1.63521	3.6396e-07		'Gskip'	1.85759	2.45537e-36
'Pycr1'	-1.29723	8.292e-05		'Prkrip1'	1.552	1.90529e-19
'Tns2'	-2.88818	9.05879e-42		'Sirpb1b'	4.98387	2.00277e-29
'Stxbp1'	-2.94502	1.43514e-23		'Pycard'	2.85077	4.56932e-22
'Supt5'	-1.15366	6.06865e-11		'Wdr45b'	1.63173	6.73858e-27
'Supt6'	-1.50709	6.38949e-16		'Ormdl2'	1.88203	9.65884e-21
'Igsf1'	-2.64238	1.89153e-15		'Mrpl33'	2.52582	3.24518e-23
'Abcc9'	-2.25129	5.81255e-19		'Bzw1'	1.89623	2.99337e-29
'Itih5'	-2.58287	6.55583e-26		'Cops9'	2.70596	1.35944e-18
'Trp53bp2'	-1.53502	2.56408e-19		'Ndufb7'	1.866	9.54206e-22
'Tmem164'	-2.98603	9.16441e-54		'Sdhd'	1.91254	1.20636e-22
'Enpp3'	-1.59212	0.000120034		'Trmt6'	1.35713	4.8427e-12
'Frmd4a'	-1.83756	1.92543e-23		'Dmac1'	1.66785	2.72338e-19
'Syn1'	-3.33583	1.26102e-06		'Slc66a2'	1.46931	1.47265e-14
'Bend7'	-2.29513	4.31011e-11		'Trim59'	2.09606	5.0498e-22
'Ttc28'	-4.38849	7.38246e-31		'Serpinb11'	3.18558	1.33185e-124
'Dhtkd1'	-2.32534	3.81594e-07		'Mindy3'	1.50876	1.21793e-19
'Sdc3'	-2.10545	5.01883e-10		'Golt1b'	1.96315	1.75516e-29
'Synj2'	-1.05291	8.77531e-14		'Nuf2'	2.33151	3.93312e-09
'Dennd2a'	-1.89484	1.5105e-12		'Uqcrc2'	1.24367	1.17246e-18
'Syt1'	-5.70628	1.80996e-07		'Polr3k'	1.45193	8.53411e-18
'Syt3'	-1.58648	2.27266e-07		'Cisd2'	2.01317	4.75041e-25
'Tbc1d25'	-0.97764	7.64839e-05		'Yae1d1'	1.35659	1.67015e-21
'Adcy2'	-1.97981	7.91892e-24		'Rbm7'	2.18839	1.89526e-30
'Iglon5'	-1.40662	0.000684583		'Mettl6'	1.70789	4.88739e-42
'Lpp'	-1.61528	2.67056e-12		'Rpl11'	2.23859	1.53456e-17
'Irgq'	-1.42621	3.93746e-05		'Rpp14'	1.33805	1.82156e-16
'Zfp526'	-1.4389	4.0558e-07		'H60c'	2.76422	1.44522e-33
'Nckap5'	-2.58896	1.01884e-10		'Ola1'	1.28677	2.92677e-18
'Thsd7b'	-2.539	0.000207297		'Romo1'	2.07445	1.87874e-21
'P3h2'	-1.70332	1.06016e-07		'Catsperz'	5.19903	1.35713e-54
'Tbc1d4'	-1.25008	4.53485e-13		'Psmc6'	1.46718	2.25414e-21
'Ints9'	-1.27903	8.37075e-10		'Rps10'	2.07428	4.83191e-15
'Bicral'	-2.07671	1.58274e-23		'2310039H08Rik'	1.56968	2.17582e-14
'Suox'	-2.18503	5.71003e-53		'Ptgr1'	1.6958	6.01067e-16
'Nomo1'	-1.22143	5.35409e-06		'Rpl14'	1.68048	9.78796e-15
'Mrgprf'	-1.66138	1.05082e-07		'Mastl'	1.7145	1.13351e-08
'Tfdp2'	-1.31847	2.69303e-27		'Tspan31'	1.37153	1.67409e-19
'Pcdh9'	-3.46423	4.91347e-12		'Atp5e'	2.49955	1.96235e-18
'Asap2'	-2.9002	6.32963e-35		'Nop56'	1.65318	4.03395e-13
'Spsb4'	-1.28374	5.16913e-05		'Eef1g'	1.70166	3.28512e-18
'Syne3'	-1.78436	2.09076e-10		'Lpar6'	1.22114	7.92741e-17
'Inpp5a'	-1.33729	1.61354e-20		'Nradd'	1.88144	1.36575e-14
'Proser1'	-1.32667	3.66565e-12		'Dram2'	1.95445	5.19382e-22
'Ccdc191'	-1.24398	3.7809e-08		'Ube2t'	1.98399	6.54421e-16
'Fam149a'	-1.25264	2.22254e-10		'Pfdn1'	2.14884	3.04755e-34
'A730008H23Rik'	-0.859312	0.0138702		'Eif2s2'	1.97942	1.20469e-26
'9330159F19Rik'	-1.71404	1.33055e-14		'Lsm1'	1.58396	2.17352e-16
'Sprn'	-2.04171	0.000164223		'Rrp15'	1.36157	2.22652e-12
'Gm266'	-1.54435	0.000103827		'Cinp'	1.85672	8.79704e-26
'Pm20d1'	-2.63469	1.38015e-09		'Rpf2'	1.97084	3.35408e-21
'Slc45a3'	-1.29887	2.59349e-10		'Gemin6'	2.16502	2.8219e-28
'Best2'	-2.33431	6.03794e-08		'Ndufb8'	2.29019	2.44564e-19
'Galnt17'	-1.77518	2.03258e-07		'Uqcc2'	2.95242	6.47841e-25
'Mfsd4a'	-1.54448	3.12557e-09		'Mrpl42'	1.90072	9.44731e-26
'Evi5l'	-1.64355	2.67592e-35		'Med31'	1.84405	4.15202e-17
'Wdr19'	-1.9418	6.95359e-15		'Mrpl46'	2.10689	7.9616e-28
'Phf3'	-0.922433	3.64438e-08		'Prl8a9'	5.83541	6.9188e-07
'Itga10'	-1.83278	9.87099e-12		'Snrpd3'	1.69143	1.19104e-23
'Ankrd35'	-2.37668	5.90027e-24		'Herc4'	1.31793	4.34667e-28
'Rassf4'	-1.77322	1.12102e-14		'Dedd2'	1.58092	2.25148e-18
'Depp1'	-2.1142	4.59007e-08		'Carnmt1'	1.18842	5.50463e-14
'Rtl3'	-1.95236	0.000135336		'Rab5if'	2.01348	1.27226e-22
'Dstyk'	-1.17669	2.37079e-20		'Erp29'	1.79601	7.63366e-26
'Arhgef11'	-1.65629	5.1324e-10		'Ssr3'	1.52997	4.52394e-30
'Fbxo42'	-0.959184	0.000107321		'Ergic2'	1.46655	9.32908e-18
'Tap2'	-1.4576	4.27803e-15		'Abhd5'	1.77001	1.48047e-18
'Plekhh2'	-1.52442	1.68988e-14		'Mtfr1'	1.70633	9.31006e-21
'Tapbp'	-1.33021	4.17132e-16		'Polr3g'	1.44466	6.24578e-34
'Map9'	-1.5741	7.84252e-20		'Kcnv1'	4.29213	3.69288e-16
'Slc44a3'	-2.44195	1.48555e-13		'Fgfr1op2'	1.47484	1.13852e-20
'Arhgef19'	-1.29029	2.6774e-15		'Slc39a8'	1.21589	0.00256161
'Slc6a6'	-3.06818	4.55709e-37		'Gpr89'	1.24439	2.37441e-13
'Tbx15'	-1.7613	2.94832e-73		'Alg13'	1.85645	2.40002e-25
'Tbx3'	-2.93172	4.49921e-09		'Aasdhppt'	1.73315	9.52463e-25
'Tbx4'	-2.06503	0.000440487		'Spc24'	2.8028	6.41203e-15
'Tcap'	-1.7934	2.33879e-17		'Hikeshi'	1.69287	6.06808e-29
'Col28a1'	-1.51666	4.37853e-08		'Rpl38'	1.81865	4.80745e-16
'Tnrc6b'	-1.80239	8.26815e-12		'Elob'	1.73192	1.84482e-27
'Tmem82'	-1.93227	0.00373936		'Lsm3'	2.13692	1.24148e-21
'Agap3'	-1.20535	1.4179e-23		'Mrpl18'	1.96959	1.43807e-27
'Tcea3'	-1.71946	5.85336e-22		'Hypk'	1.80562	2.85215e-28
'Dnajc16'	-1.68895	2.95673e-11		'Rnf149'	1.81547	5.55697e-18
'Tcf7l1'	-2.4978	2.85979e-14		'1810037I17Rik'	3.08279	7.32593e-34
'Tcf7l2'	-1.32735	3.00776e-15		'Polr2g'	1.8447	3.21289e-30
'Kmt2a'	-2.01362	5.60807e-16		'Nsmce1'	1.92355	5.75079e-23
'Zeb1'	-2.31437	2.55295e-21		'Dnajc19'	1.7614	1.2274e-21
'Tfap2b'	-1.62686	2.64738e-17		'Itgb3bp'	1.5962	9.00061e-12
'Tfeb'	-1.55488	9.09867e-22		'Samsn1'	2.55889	9.49877e-21
'Syna'	-2.43353	0.00206798		'Mgarp'	3.91953	2.22625e-24
'Cdk5rap2'	-1.1542	1.46484e-05		'Jagn1'	1.59779	6.23531e-26
'Tcof1'	-1.41802	0.0002357		'Caap1'	1.52044	4.76713e-19
'She'	-1.6815	6.85342e-08		'Arpc5'	1.80388	1.79439e-28
'Cep164'	-1.13531	3.04698e-05		'Nmral1'	1.37068	1.02026e-09
'Spg11'	-1.33195	1.97832e-15		'Brix1'	1.39702	4.1187e-16
'Sidt2'	-1.14387	1.06804e-09		'Mrpl57'	2.47368	1.976e-28
'Cped1'	-1.26885	6.72643e-07		'Cdca5'	1.67097	4.13382e-06
'Slc25a29'	-1.19901	7.54858e-10		'Mtres1'	1.285	1.46591e-12
'Chadl'	-4.0916	2.00643e-59		'Cysrt1'	2.65145	1.36948e-22
'Sertad4'	-1.72038	2.26175e-19		'S100a16'	2.48706	2.08973e-43
'Syde2'	-1.42112	7.23448e-17		'Naa20'	2.50101	4.82022e-41
'Zfp609'	-2.92529	1.28669e-24		'Tmem33'	1.60024	1.85368e-24
'Lman2l'	-1.4331	1.04985e-26		'Ufm1'	1.50988	7.13387e-26
'Fbxl16'	-1.34005	0.000327031		'Coa6'	1.9596	4.83348e-18
'Mob3b'	-2.63613	1.20674e-43		'Ppa1'	1.31986	3.38848e-14
'Sema6d'	-1.7074	1.62743e-13		'Mak16'	1.29629	8.1479e-16
'Vgll2'	-2.30975	2.57e-21		'Ube2f'	1.66317	8.71214e-20
'Slc35f1'	-2.3038	1.58417e-05		'Eloc'	1.5457	4.08275e-20
'Hip1'	-2.11128	2.29555e-20		'Wdr55'	1.63224	2.96378e-20
'Fcgbp'	-5.21719	2.35726e-15		'Prorsd1'	1.71522	1.29763e-19
'Slc35e3'	-1.63641	4.12897e-27		'Rps27l'	2.02821	2.51822e-16
'Rab11fip3'	-1.92047	1.67349e-29		'Rpl41'	3.42738	3.30856e-29
'Sec22c'	-1.65406	2.04693e-29		'Tomm20'	2.44633	8.41131e-28
'Fam117a'	-2.48029	1.86851e-51		'Sugt1'	1.30491	5.73772e-18
'Nav1'	-1.91668	2.41406e-10		'Npc2'	1.79605	2.88732e-39
'Ccdc92'	-1.55907	4.84787e-21		'Zcchc10'	1.84085	1.19496e-20
'Phactr2'	-2.20512	1.13265e-42		'Snrpg'	2.76512	3.39694e-43
'Adgrg6'	-1.75437	1.9343e-21		'Zwilch'	1.58213	0.000102394
'Nhsl1'	-2.53454	7.05912e-58		'Mrm2'	1.61864	3.85989e-18
'Mcu'	-1.85742	2.90985e-17		'H2bc4'	2.02451	3.20645e-28
'Micu1'	-1.61683	1.92828e-41		'Pclaf'	2.19594	1.0142e-11
'Stox1'	-2.67587	0.000465083		'Rpl22l1'	2.93258	1.40769e-30
'Pdxk'	-1.59922	1.00468e-11		'Emc4'	1.72164	1.57487e-25
'Shc2'	-1.03001	3.70202e-06		'Cox19'	2.1394	1.31677e-24
'Polrmt'	-1.1216	1.45782e-07		'Nmb'	1.42792	1.79638e-11
'Med16'	-1.14709	7.292e-09		'Zfp593'	1.93438	3.17272e-33
'Eea1'	-0.97447	1.71336e-09		'Eef1akmt1'	1.91219	2.7e-23
'Tspan8'	-2.43915	3.39997e-16		'Chac2'	2.07652	4.83605e-25
'Agap2'	-2.32861	4.20217e-11		'Akirin1'	2.20132	3.41244e-48
'Os9'	-1.44906	2.4178e-17		'Nutf2'	1.43568	6.92386e-20
'Myl6b'	-1.92745	2.92595e-37		'Rps13'	2.12643	7.48082e-17
'Pik3ip1'	-1.35892	8.78332e-15		'Atpsckmt'	1.98775	1.83423e-29
'Ccdc157'	-1.28596	1.06153e-07		'Dusp19'	2.12201	1.79246e-15
'Phf1'	-1.26545	1.6874e-13		'Pak1ip1'	1.32099	9.01136e-16
'Ehbp1'	-1.49993	1.5319e-16		'Arpc4'	1.42261	1.39948e-25
'Ccdc85a'	-1.47156	0.000539081		'Ncbp2'	1.31616	1.99933e-15
'Adamts2'	-1.64551	6.42265e-07		'Rchy1'	1.61955	5.48792e-29
'Acsl6'	-2.56103	9.44865e-25		'Maip1'	1.47878	4.48237e-18
'Tead1'	-2.45892	1.55585e-29		'Gcsh'	1.88453	3.84385e-17
'Tom1l2'	-1.33851	2.84983e-19		'Eif3h'	1.93635	8.97876e-14
'Arhgap44'	-3.04887	1.77511e-54		'Otub2'	2.71264	3.44829e-25
'Usp43'	-1.64692	1.33547e-08		'Stx19'	2.71521	2.0002e-24
'Chd3'	-1.79489	7.18374e-18		'Bcas2'	1.50527	1.8104e-20
'Tef'	-1.49778	4.36339e-11		'Denr'	1.88932	9.00035e-32
'Kdm6b'	-2.53268	4.47718e-25		'Coa4'	2.78477	5.33538e-45
'Nlgn2'	-2.24902	9.78716e-24		'Rpl24'	1.90748	3.52718e-18
'Mgl2'	-1.85071	1.52868e-09		'Ndufc2'	1.76953	5.2828e-22
'Camta2'	-2.32374	2.50856e-33		'Ndufb2'	1.97291	1.29746e-15
'Wscd1'	-1.53398	0.000131768		'Urm1'	1.74266	3.08355e-18
'Coro6'	-2.07714	4.82271e-34		'Rnaseh2c'	1.79912	1.62512e-27
'Git1'	-1.69558	1.12568e-15		'Nudt21'	1.48798	3.92441e-30
'Fam222b'	-1.67945	6.32186e-11		'Krt42'	2.83584	4.01879e-05
'Unc45b'	-2.65797	1.0059e-34		'Rpa3'	2.63512	2.7911e-24
'Synrg'	-1.08886	1.57473e-09		'Mcrip2'	1.39743	1.99995e-14
'Hlf'	-2.9792	4.81787e-19		'Ciao2a'	2.73137	6.1667e-31
'Xylt2'	-1.63058	8.25528e-26		'Apoo'	1.25084	2.14912e-13
'Ppp1r9b'	-2.39023	2.19013e-23		'Ndufb10'	1.54035	9.07639e-18
'Samd14'	-2.1611	5.9932e-12		'Ndufa8'	1.40121	4.78348e-17
'Kat7'	-1.65235	3.49586e-10		'Rpl34'	2.98297	1.95008e-38
'Nr1d1'	-2.61782	2.50153e-30		'Mob1b'	1.34169	1.15483e-27
'Tns4'	-1.40913	1.59665e-09		'Ssna1'	1.9941	5.30382e-28
'Pyy'	-1.93584	0.0319155		'Ndufaf4'	1.81539	3.51104e-16
'Asb16'	-1.4886	0.000238601		'Mrpl53'	2.45831	5.94785e-23
'Abca8a'	-2.21938	4.84555e-24		'Tomm5'	3.11391	3.7799e-33
'Abca9'	-1.19537	0.00121748		'Ciao2b'	1.85221	2.08854e-19
'Abca5'	-2.59187	1.64785e-22		'Mphosph6'	1.58676	6.56853e-17
'Llgl2'	-0.969143	1.06701e-10		'Mrpl13'	2.2649	2.1041e-33
'Unk'	-1.34229	4.7962e-10		'Sgo2a'	1.42945	4.71482e-05
'Trim47'	-1.15639	3.55138e-14		'Tefm'	1.9367	8.17672e-26
'Rnf157'	-2.44633	2.50277e-16		'Cebpzos'	2.14697	4.00717e-14
'Rhbdf2'	-1.13225	4.46813e-21		'Cgref1'	2.84161	3.3533e-29
'Tnrc6c'	-1.82795	2.35093e-17		'Mrpl58'	1.56266	1.53018e-18
'Nploc4'	-0.932388	1.3493e-07		'Lamtor5'	1.86152	3.34519e-20
'Lrrc45'	-0.985133	3.60588e-10		'Mrpl28'	2.36861	5.80561e-30
'Uts2r'	-1.72178	0.00175342		'Ube2c'	2.50862	1.02451e-08
'Dnajc27'	-1.11237	6.58841e-09		'Gtf2f2'	1.28598	2.13232e-15
'Trib2'	-1.48424	7.34236e-16		'Rabl2'	1.37667	1.89272e-14
'Inmt'	-1.19862	2.08239e-05		'Ifitm1'	3.4382	7.01288e-37
'Stxbp6'	-1.15613	7.78349e-07		'Mrps18c'	1.82986	5.93743e-16
'Tert'	-1.63305	0.000294518		'Tyw5'	2.05663	7.14446e-29
'Tesk1'	-2.0493	3.46601e-37		'Ms4a6d'	2.93191	1.67073e-36
'Sipa1l1'	-1.56501	7.37702e-21		'Ppil1'	2.48866	6.5866e-43
'Acot5'	-1.14989	4.02281e-05		'Cd177'	4.86585	5.35761e-16
'Ppp2r5d'	-1.02321	2.87057e-06		'Tmco1'	1.63405	8.45204e-24
'Acot6'	-1.28599	8.47198e-08		'Ngdn'	1.30355	6.696e-18
'Fam161b'	-0.99261	3.07243e-05		'Snrpa1'	1.91465	8.66356e-17
'Nek9'	-1.1246	1.33647e-30		'Ssu72'	1.85015	1.89883e-19
'Rin3'	-2.39401	2.1726e-20		'Mcts1'	1.42548	3.3029e-19
'Cdc42bpb'	-1.94159	3.73571e-13		'Anapc10'	1.79277	5.51982e-23
'Cep170b'	-1.88825	2.4807e-17		'Spcs1'	1.6747	1.26792e-18
'Pacs2'	-2.24238	1.2278e-28		'Mitd1'	1.5908	2.11126e-20
'Tgfb1'	-0.950513	3.53109e-07		'Smdt1'	1.8937	3.18857e-20
'Vps41'	-0.997745	5.00776e-14		'Tcim'	1.39589	5.31127e-21
'Tgfb1i1'	-2.1543	2.26614e-14		'Zcchc9'	1.43399	3.99418e-27
'Tgfb2'	-2.54976	4.44119e-36		'Ydjc'	1.60544	2.51621e-17
'Tgfb3'	-1.28919	1.0451e-10		'Rbis'	2.58631	1.11444e-29
'Tgfbi'	-1.27381	4.65273e-09		'Vstm5'	3.08613	5.62762e-28
'Tgfbr2'	-0.857194	0.00148074		'Lzic'	1.25742	1.05879e-17
'Tgfbr3'	-1.28541	4.79365e-10		'Comtd1'	1.81999	6.01588e-19
'Tgm2'	-2.40475	1.38436e-34		'Rhebl1'	1.38932	2.52042e-07
'Phactr1'	-2.18968	1.53784e-21		'Bola1'	1.68179	3.43811e-19
'Ptpdc1'	-1.09496	3.43056e-11		'Snx5'	2.30369	1.00939e-46
'Thbs3'	-2.13624	4.57213e-18		'Tmem256'	2.43448	2.07731e-16
'Thbs4'	-1.81275	3.49347e-06		'Mcemp1'	4.50378	1.43105e-26
'Thra'	-1.36496	5.66434e-18		'Selenot'	1.88003	5.39421e-31
'Thrsp'	-1.06484	0.00113458		'Polr2d'	1.92708	1.14433e-28
'Tiam1'	-2.0263	4.35634e-25		'Ing2'	1.46488	1.56594e-23
'Tie1'	-1.39479	5.43589e-07		'Rfc3'	1.16248	1.56309e-12
'Pde8b'	-2.50693	8.53725e-14		'Gins1'	1.99706	5.60205e-12
'Gcnt4'	-1.89253	8.15505e-05		'Nup35'	1.78904	4.08859e-22
'Timp2'	-1.439	8.81529e-11		'Ndufaf5'	2.01879	6.21771e-21
'Timp3'	-2.06747	9.40283e-24		'Klk12'	7.35779	2.45719e-93
'Tjp2'	-0.850196	2.77075e-05		'Lce3e'	8.13976	8.04262e-182
'Zfp503'	-1.44129	8.87084e-17		'Lce3f'	8.37623	1.03528e-197
'Chdh'	-1.65386	1.10936e-32		'Mrps9'	1.25637	1.63045e-17
'Tle3'	-1.31855	6.06966e-14		'Avpi1'	3.0862	9.40282e-41
'Sema3g'	-2.77392	1.3629e-15		'Klk10'	3.27628	1.37418e-09
'Tll1'	-2.46519	6.65659e-19		'2300002M23Rik'	8.33687	7.58255e-21
'Tln1'	-2.51494	2.72539e-20		'Nkpd1'	1.5239	3.10317e-19
'Fermt2'	-1.37712	3.01321e-20		'Bod1'	2.0991	1.28181e-28
'Tspan7'	-1.34962	3.1656e-43		'Mtfmt'	1.27681	9.94751e-21
'Spata13'	-1.76796	2.53262e-16		'Psmg4'	2.19755	5.99108e-20
'Scara3'	-2.00352	1.10625e-23		'Ccdc115'	2.00263	5.76366e-25
'Tmod1'	-1.93452	4.08889e-35		'Hddc2'	2.2882	6.96512e-28
'Vwa8'	-1.79869	3.32966e-25		'Tatdn1'	1.77703	5.78073e-19
'Clec3b'	-1.20244	1.79269e-09		'Lrr1'	2.1952	2.9503e-09
'Tnnc2'	-1.05374	6.06714e-06		'Ptrhd1'	1.94393	2.4388e-49
'Pcdh20'	-1.13421	0.000246106		'Trip13'	2.55772	5.32705e-13
'Tnfrsf11a'	-2.79104	2.04959e-24		'Rpain'	1.78417	1.81788e-12
'Tnks'	-1.8046	5.26375e-14		'Nup37'	1.89689	7.75132e-19
'Tnnt3'	-2.12734	2.70454e-36		'Pold4'	2.02448	1.18315e-21
'Tns1'	-3.346	1.92935e-49		'Fam174c'	2.1518	2.80553e-24
'Tom1'	-1.17603	7.29194e-11		'Ms4a6b'	3.77609	1.74409e-62
'Ppp1r13b'	-1.97563	1.34671e-32		'Med30'	1.73163	1.45615e-15
'Tpm1'	-1.7113	1.46556e-34		'Med6'	2.00735	4.1877e-41
'Nr2c2'	-1.44285	5.8618e-17		'Cox11'	1.48317	1.30451e-16
'Traf3'	-1.67054	3.00325e-11		'Tmem147'	1.90474	4.27587e-25
'Trf'	-2.7	2.50072e-57		'Prss32'	7.13658	7.54257e-11
'Trp63'	-1.15004	9.7556e-18		'Fyttd1'	1.36735	8.41297e-20
'Trpc1'	-1.3985	8.51653e-15		'Polr2f'	1.79086	3.43399e-19
'Trpc3'	-1.68927	0.000134232		'Tcf23'	8.45142	8.33983e-60
'Trpc5'	-3.49669	0.000519792		'Ndufa11'	1.65111	3.73149e-19
'Tsc2'	-1.58112	2.99694e-20		'Snrpf'	1.62859	5.33106e-28
'Tshr'	-4.05735	1.50006e-12		'Aunip'	2.01522	6.8792e-07
'Tgoln1'	-1.59614	3.13171e-18		'Coa7'	1.55228	1.8188e-23
'Ttn'	-3.26376	1.03534e-32		'Mrto4'	2.27119	2.67026e-31
'Tub'	-2.5484	7.90746e-06		'Nup43'	1.92895	8.0369e-20
'Tubb4a'	-2.26141	0.000173133		'Cenps'	2.35324	9.92238e-22
'Ucp2'	-1.07785	3.21117e-07		'Ptcd3'	1.40892	1.71881e-11
'Ucp3'	-2.11333	5.74978e-09		'Ace2'	2.07008	5.45045e-18
'Ugt8a'	-2.0343	4.48423e-14		'Trnt1'	1.42415	1.11258e-23
'Dpysl3'	-1.27801	9.43685e-06		'Degs2'	4.54717	1.48201e-77
'Unc5c'	-2.50193	3.43041e-16		'Nol7'	1.18643	3.23776e-13
'Scgb1a1'	-2.49775	8.66071e-11		'Zfp995'	1.93631	5.4987e-15
'Utrn'	-2.2866	1.7767e-24		'Yars2'	1.59021	3.09951e-23
'Sox21'	-1.49545	3.66586e-12		'Vps36'	1.27885	2.32281e-20
'Vav2'	-2.07876	5.96388e-25		'Lypd8'	3.80939	4.12431e-09
'Farp1'	-2.61875	2.5247e-25		'Fam162a'	3.94823	5.88422e-60
'Itgbl1'	-1.52125	1.22131e-10		'Ppil3'	1.45058	7.60203e-25
'Vcl'	-0.940314	0.000109955		'Atp5mpl'	2.69205	5.67441e-28
'Ranbp3l'	-1.7443	0.000985856		'Mkrn2os'	2.24045	7.62461e-18
'Vdr'	-1.67982	9.22715e-12		'Ndufab1'	1.17269	1.25414e-13
'Ezr'	-0.979989	2.5773e-08		'Steap1'	2.20574	6.79874e-11
'Vill'	-1.2657	2.77605e-14		'Tmem70'	1.53646	1.29842e-19
'Abra'	-1.41931	7.78848e-12		'Tekt5'	3.2064	1.06627e-17
'Vim'	-1.74188	1.32058e-16		'Cenpl'	1.86556	3.51903e-23
'Vipr1'	-3.75229	7.84808e-64		'Eef2kmt'	1.58974	5.33319e-20
'Vldlr'	-1.59126	9.36261e-41		'Tmem242'	1.89516	1.54965e-14
'Vnn1'	-1.91361	5.41297e-06		'Fbxo33'	1.32833	4.28777e-15
'Zc3h3'	-1.93896	4.04601e-17		'Ube2v2'	2.03478	2.54057e-28
'Eppk1'	-2.47805	5.94042e-18		'Oip5'	2.1041	4.14968e-12
'Mroh1'	-1.51307	1.36981e-19		'Abraxas1'	1.31019	3.41311e-21
'Arhgap39'	-1.39129	1.56765e-17		'Nipal1'	2.52388	3.11421e-46
'Trpv2'	-1.90048	1.05072e-08		'Clec2g'	2.53818	1.14023e-75
'Tmem184b'	-1.58975	2.17897e-15		'Prss22'	3.14316	9.68936e-43
'Vtn'	-2.01412	5.10902e-08		'Gpr39'	2.58712	1.17635e-06
'Mrtfa'	-1.5822	2.81856e-18		'Sdhaf3'	1.88453	1.8484e-19
'Rtl6'	-2.41835	2.47479e-10		'Rbks'	1.51603	2.22393e-17
'Cerk'	-1.10719	2.62878e-25		'Get1'	1.80175	1.38138e-26
'Brd1'	-1.4439	3.92766e-16		'9130008F23Rik'	1.36352	2.96116e-10
'Wbp2'	-1.33548	1.67147e-14		'Tradd'	1.36013	1.1636e-20
'Fmnl3'	-1.04554	5.03864e-06		'Pnpt1'	1.34828	5.40132e-12
'Adamts20'	-2.32951	1.05188e-13		'Smug1'	1.41018	9.31239e-22
'Wee1'	-1.62412	8.0726e-30		'Mtfr2'	2.96772	7.56342e-12
'Krt79'	-1.34259	3.84924e-08		'Syce2'	1.99219	1.50008e-13
'Atf7'	-2.4447	5.92434e-26		'Serpinb12'	2.43305	1.89508e-49
'Wfs1'	-2.91514	8.6133e-36		'Cenpu'	1.75875	4.59076e-07
'Zmat3'	-1.00337	1.94136e-09		'Serpina9'	5.8885	3.11412e-46
'Scarf2'	-1.32778	2.56702e-09		'Epgn'	4.90542	2.80704e-08
'Wiz'	-2.52824	1.36984e-24		'Ephx3'	1.40158	9.47506e-26
'Wnt10b'	-2.13771	1.07982e-11		'Car13'	2.15125	2.0461e-30
'Wnt11'	-1.42274	4.4844e-10		'Cars2'	1.28514	1.17928e-11
'Adcy5'	-1.97589	2.26325e-08		'Ercc8'	1.50516	1.60292e-23
'Golgb1'	-1.2512	7.83425e-10		'Slc35f2'	1.89319	1.28015e-37
'Wnt2b'	-2.01058	0.000105299		'Cotl1'	1.77519	1.15353e-08
'Wnt3'	-1.92062	2.12378e-09		'Cyp4f18'	4.23447	5.78326e-28
'Wnt7b'	-1.64273	8.64114e-15		'Phf10'	1.58867	1.16743e-29
'Xirp1'	-3.28535	1.43812e-17		'Rap2c'	1.33078	4.50574e-18
'Cyyr1'	-2.15318	0.000401279		'Sapcd2'	2.70035	1.008e-09
'Map3k7cl'	-1.55307	1.19908e-09		'Pigx'	2.17971	1.2889e-25
'Scaf4'	-1.3052	2.43594e-11		'Tmem68'	1.78436	8.28509e-20
'Flywch1'	-1.54264	5.30544e-22		'Dscc1'	1.49454	2.59923e-06
'Anks1'	-1.6581	5.81901e-19		'Rfc5'	1.32734	3.61467e-09
'Slc26a8'	-1.71749	0.000389732		'Chchd4'	2.28488	1.02019e-37
'Bag6'	-1.33732	1.54369e-13		'Tram1'	1.26063	2.19781e-17
'Adgrf5'	-1.65803	3.62022e-12		'Wdr89'	1.31114	3.4277e-17
'Enpp4'	-1.47532	5.65291e-16		'Ptar1'	1.79891	1.25025e-16
'Clic5'	-1.85131	2.8679e-44		'Cdpf1'	1.57125	9.38239e-17
'Pex6'	-1.37837	5.01685e-22		'Ces2g'	1.48845	6.71116e-14
'Trerf1'	-1.7497	1.14343e-13		'Psca'	3.40252	1.94408e-25
'AI661453'	-1.37095	9.7532e-14		'Cnfn'	2.20525	8.66349e-32
'Usp49'	-1.6213	5.45738e-16		'Cdkn3'	3.64962	5.5572e-22
'Dpp9'	-1.20993	6.72861e-08		'Sgo1'	2.29778	9.31952e-09
'Safb2'	-1.73072	8.62714e-14		'Katnbl1'	1.70667	5.60992e-23
'Safb'	-1.66232	5.4859e-20		'Rab38'	1.72889	2.88063e-19
'Dlgap1'	-2.0524	1.1506e-08		'Fgfbp3'	2.15417	4.59039e-21
'Lclat1'	-1.50295	5.17967e-11		'Pgam5'	1.21851	3.86799e-20
'Ttc7'	-1.43687	1.02417e-24		'Pcbd2'	2.50717	1.34631e-22
'Svil'	-2.04577	2.01721e-19		'Lypd1'	2.60543	1.93388e-06
'Lims2'	-2.75855	4.80991e-28		'Hpf1'	1.42934	2.18635e-18
'Prdm6'	-2.28962	8.40953e-06		'Pih1d2'	1.94827	4.20983e-08
'Slc27a6'	-2.04086	1.8167e-12		'Selenoh'	2.56013	1.08358e-24
'Sh3tc2'	-1.55249	3.53182e-11		'2700097O09Rik'	1.80797	6.96755e-10
'Alpk2'	-3.38104	5.11819e-26		'Tmx1'	1.35668	8.54534e-28
'Mapk4'	-3.86639	4.87226e-10		'Xlr4c'	5.3795	4.15012e-38
'St8sia5'	-2.47323	9.79489e-08		'Ndufv2'	1.59746	1.45171e-16
'Plaat3'	-1.61022	1.30121e-10		'Swi5'	1.85865	8.90271e-20
'Snx32'	-1.41328	4.9592e-06		'Tmem192'	1.83962	6.03761e-15
'Rin1'	-1.02568	1.24163e-05		'3110009E18Rik'	1.97898	1.38974e-15
'Kdm2a'	-1.46939	6.6174e-14		'Abracl'	2.1869	5.40432e-36
'Xpc'	-1.30984	5.28706e-21		'Tmed5'	1.33351	5.06581e-16
'Tkfc'	-1.41196	3.91945e-10		'3110082I17Rik'	1.39464	8.05627e-14
'Patl1'	-1.60556	4.53259e-13		'Pradc1'	1.65192	4.58224e-19
'Trpm6'	-2.80774	1.18901e-11		'Prss52'	4.62882	2.29142e-07
'Trpm3'	-2.0275	2.80378e-07		'Armt1'	1.32241	1.04483e-17
'Glis3'	-3.26977	4.56805e-25		'1700066M21Rik'	2.16281	3.64144e-42
'Hectd2'	-0.982605	0.00024823		'Zfp433'	1.64673	0.215898
'Morn4'	-1.05678	4.56006e-05		'Ms4a6c'	2.83913	9.84571e-33
'Lzts2'	-1.86353	6.98739e-22		'Trmt11'	1.33036	5.37888e-17
'Pprc1'	-1.04254	5.80501e-07		'Bloc1s2'	3.02686	1.20859e-40
'Plagl1'	-2.24824	4.37984e-20		'Glipr1'	2.2479	1.75175e-12
'Zap70'	-1.9489	3.44802e-09		'Dppa2'	5.06805	2.16612e-07
'Rab3gap1'	-1.01232	5.87523e-15		'Cst6'	1.56991	1.26242e-16
'R3hdm1'	-0.960837	5.80278e-11		'Fcf1'	1.33948	4.40455e-16
'Ipo9'	-1.0927	0.000138803		'Haus7'	1.40302	1.11398e-17
'Igfn1'	-5.52868	1.46642e-06		'Lyrm1'	1.76215	1.86286e-19
'Nmnat2'	-1.35389	0.000681355		'Cpne4'	2.49558	1.77546e-05
'Lamc1'	-2.46216	5.71816e-19		'Ddias'	2.77818	2.91718e-27
'Pcgf2'	-1.17863	3.94364e-15		'Pop7'	1.25226	6.61904e-16
'Rcsd1'	-1.46686	4.81171e-31		'Cep55'	2.16688	2.46139e-07
'Sf1'	-1.29021	4.89203e-07		'Crot'	1.59026	6.75134e-25
'Trim26'	-1.31049	5.31368e-27		'Actr3'	1.24863	1.50758e-20
'Cdc42bpa'	-2.05749	8.77975e-16		'Cyp2s1'	1.55152	8.60513e-09
'C130074G19Rik'	-1.94725	5.75561e-17		'Crct1'	2.83261	2.80916e-15
'Hhat'	-1.36819	2.45594e-07		'Arpc5l'	1.92698	2.852e-16
'Zscan2'	-0.960787	0.00101926		'1700016H13Rik'	4.4626	1.39455e-09
'Kcnq5'	-1.8164	1.34477e-10		'Gale'	1.70663	1.26348e-21
'Zfp30'	-1.77668	2.15847e-08		'Armc1'	1.44602	1.68627e-21
'Arhgef4'	-0.889332	1.78729e-06		'Kcmf1'	1.39986	3.5623e-16
'Kansl3'	-1.28624	2.49052e-22		'Isca2'	1.44879	1.28494e-15
'Zfp39'	-1.11342	5.90006e-11		'Hopx'	1.82472	2.23731e-19
'Slc9a2'	-2.32242	1.84152e-14		'Hyal6'	4.8756	0.000245341
'Zfp41'	-1.05239	7.67751e-09		'Mlkl'	2.20911	2.6417e-12
'Dnah7b'	-2.07213	0.00102268		'Snx16'	2.22212	3.26309e-44
'Zfp57'	-1.81726	6.94207e-06		'Stx11'	2.82032	7.62987e-34
'Ino80d'	-1.0809	9.4144e-14		'Manf'	1.64412	4.64161e-24
'Zbtb7b'	-1.14178	1.64866e-08		'Tmem269'	2.02643	4.64159e-05
'Ctdsp1'	-1.19074	4.7871e-24		'Taf1d'	2.19718	1.23252e-29
'Dgkd'	-1.81805	3.14649e-40		'Parpbp'	2.91132	8.33267e-10
'Farp2'	-1.37679	5.91068e-08		'Mrpl32'	2.0155	6.89298e-26
'Zcchc2'	-1.28792	2.21298e-18		'Arl5a'	1.70304	1.55007e-30
'Zfpm1'	-2.4381	3.91317e-27		'Anapc15'	2.01631	8.78186e-35
'Snapc4'	-1.21892	3.03027e-08		'Cklf'	2.65201	9.24395e-19
'Zer1'	-2.00348	2.28608e-34		'1700001C19Rik'	2.86728	8.70788e-08
'Nup188'	-1.65502	7.90884e-10		'Fabp12'	5.90123	1.35711e-11
'Plpp7'	-2.40632	4.36589e-26		'Ttc32'	2.04659	1.15594e-21
'Prrc2b'	-2.61443	1.56573e-33		'Nhej1'	1.44537	1.1213e-09
'Gsn'	-2.25764	2.07766e-43		'Dynap'	11.1524	1.16685e-08
'Ikzf1'	-1.55253	8.28489e-17		'Dusp9'	2.73883	2.22074e-05
'Ikzf2'	-1.55059	1.0268e-21		'Malsu1'	1.92913	3.00136e-19
'Dennd1a'	-1.77021	1.07485e-26		'Ndufaf2'	2.16408	3.19353e-27
'Ikzf4'	-4.85771	1.67803e-26		'Smim15'	1.88328	4.23661e-27
'Zyx'	-1.33739	2.17557e-10		'Rps25'	2.50191	1.56538e-19
'Klhl41'	-1.62081	4.049e-25		'Fastkd2'	1.63683	2.3849e-20
'Tnks1bp1'	-1.66576	8.98152e-10		'Tex30'	2.36156	5.66641e-36
'Lrp4'	-1.60981	1.61866e-06		'Ippk'	1.95605	5.23454e-43
'Arhgap1'	-0.962607	2.27208e-07		'Mpp7'	1.81682	1.47934e-44
'Bahd1'	-1.12781	1.24375e-12		'Slc10a6'	1.87029	2.01752e-31
'F830045P16Rik'	-10.1531	7.29077e-23		'Them4'	1.93326	5.41147e-17
'Ebf4'	-1.41332	0.00024239		'Vmp1'	1.56264	9.77894e-28
'Mavs'	-1.02513	1.2397e-14		'Zdhhc20'	1.7798	4.36049e-29
'Mylk2'	-2.53997	2.62391e-54		'Lpo'	5.14416	1.22602e-13
'Zfp341'	-1.42029	9.66704e-13		'Depdc1a'	2.99363	3.05942e-13
'Phf20'	-1.17054	2.46742e-22		'Ppp1r14c'	1.61956	7.43193e-17
'D630003M21Rik'	-2.76745	6.21623e-11		'Stard3nl'	2.05735	5.45997e-31
'Zfp334'	-1.56009	7.55986e-08		'Tgds'	1.83682	8.26015e-24
'Zmynd8'	-1.07287	1.95703e-07		'Pbp2'	5.53747	1.38507e-06
'Tshz2'	-2.3873	9.5897e-16		'Abcc3'	1.86394	3.67042e-24
'Ppp1r3d'	-1.30378	3.85625e-05		'Car12'	2.51758	2.20766e-42
'Zbtb10'	-1.55635	4.55366e-11		'Knl1'	1.72382	3.2698e-05
'Tmem131l'	-1.33496	8.46358e-15		'Stambpl1'	1.60906	1.23826e-13
'Fhdc1'	-1.68982	2.20408e-32		'Srxn1'	1.77564	2.76274e-21
'Syt11'	-1.38685	0.0001359		'Spcs3'	1.41278	4.40802e-24
'Pbxip1'	-2.62654	1.21563e-73		'Csta2'	10.9142	1.5584e-29
'Dennd4b'	-1.99155	1.68824e-21		'Mzt1'	1.75792	4.36221e-20
'Gatad2b'	-1.6767	1.34141e-12		'Armc6'	1.49703	7.87467e-09
'Pogz'	-1.30025	2.87345e-13		'Hyls1'	1.58662	2.65485e-07
'Adamtsl4'	-2.8481	1.46843e-28		'Rps9'	2.27074	1.08493e-15
'Ciart'	-1.58905	7.83838e-12		'Dcun1d5'	2.17955	4.47428e-35
'Otud7b'	-1.20648	5.28597e-15		'Memo1'	2.236	1.57078e-25
'Ampd1'	-2.50211	4.54241e-31		'Timmdc1'	1.56222	5.95852e-18
'Slc16a4'	-1.39934	1.20284e-06		'Ndufaf6'	2.06935	1.99761e-16
'Amigo1'	-1.29007	1.4604e-11		'Urah'	2.02519	2.62884e-25
'Rap1gds1'	-0.893386	9.63237e-05		'Tstd3'	1.64461	2.18846e-07
'Nol6'	-1.28461	4.36509e-06		'Krt76'	5.93673	1.09035e-05
'Phf24'	-2.65877	1.15205e-26		'Zfp934'	1.52358	3.89429e-11
'Npr2'	-2.35223	3.81136e-28		'9430038I01Rik'	2.22505	5.62716e-16
'Tut4'	-1.91622	2.37147e-24		'C330018D20Rik'	1.77351	2.95508e-14
'Ipo13'	-1.21536	2.10407e-16		'Adgrf1'	5.54683	5.34363e-15
'Szt2'	-1.34068	8.94262e-10		'Prelid2'	3.32498	4.1894e-16
'5730409E04Rik'	-1.37721	1.67959e-12		'Ube2s'	1.66973	1.83452e-13
'Zfp362'	-2.36145	2.43178e-22		'Tmem50b'	1.61048	6.98075e-28
'Adgrb2'	-1.27887	3.96102e-06		'Spink12'	7.91957	3.08685e-23
'Ahdc1'	-3.10593	9.13117e-27		'Rps27a'	2.45695	4.98929e-17
'Wdtc1'	-1.68831	3.15427e-13		'Naa38'	2.117	1.63477e-25
'Slc30a2'	-1.38558	3.28244e-08		'Ccdc88b'	2.56684	1.09092e-10
'Man1c1'	-2.43422	1.53084e-17		'Snrnp25'	2.81199	1.02293e-17
'Ncmap'	-1.39009	7.27688e-14		'Pla2g4d'	4.20399	7.43837e-35
'Asap3'	-1.98398	3.01694e-24		'Cyren'	1.65682	4.98333e-11
'Ece1'	-2.02808	1.94038e-20		'Mrpl9'	1.34725	2.90387e-17
'Crocc'	-2.12348	2.70979e-09		'Acsbg3'	3.19943	4.33823e-14
'Aadacl4fm4'	-1.28943	0.000725382		'Lsm6'	1.67941	9.32627e-29
'Vps13d'	-1.21604	2.69359e-11		'Plekhj1'	1.50876	7.27502e-15
'Fbxo2'	-1.51491	8.69486e-15		'Efcab11'	1.60705	3.26504e-06
'Gm572'	-2.38404	3.90069e-14		'Polr3h'	1.38713	1.45299e-23
'Tmem201'	-1.60689	2.3211e-11		'Mrps34'	1.55775	2.9224e-21
'Cep104'	-0.839878	0.000401069		'Lrat'	1.97349	5.02001e-07
'Plekhn1'	-1.20656	1.11424e-11		'Igsf6'	2.51442	1.11323e-27
'Agbl5'	-0.957552	2.91717e-05		'Selenok'	1.66613	2.45757e-17
'Fam193a'	-1.96412	5.23744e-25		'Calm4'	3.60422	8.24775e-25
'Dok7'	-1.4272	8.70832e-12		'Slc16a3'	1.90812	4.00079e-07
'Sh3tc1'	-1.12812	1.43003e-05		'Senp3'	1.28206	4.32503e-29
'Ablim2'	-2.79029	6.7547e-37		'Gpr84'	4.65762	3.16889e-11
'Sel1l3'	-2.58158	3.08779e-22		'Uck2'	1.46561	8.23978e-08
'Fras1'	-3.67888	1.25817e-18		'Cemip'	3.14114	2.34133e-31
'Lrrc8d'	-1.0073	2.75461e-05		'Ckap2'	1.41875	1.06495e-06
'P2rx2'	-5.8761	3.37693e-47		'Lamtor2'	1.65862	7.36939e-20
'Ficd'	-1.36069	7.6017e-13		'Il23a'	3.98785	5.78279e-12
'Ssh1'	-2.11155	2.64421e-14		'Gsdmc'	4.08833	2.73136e-65
'Fbxo21'	-1.32578	8.25839e-13		'Cenpq'	2.17665	6.39397e-16
'Fbxw8'	-1.40609	2.57754e-07		'Mmp1b'	6.80346	5.90997e-08
'Rimbp2'	-3.2958	1.57595e-05		'Gpr87'	2.01164	5.93113e-24
'Sfswap'	-0.997537	5.03933e-11		'Pla1a'	2.86085	3.45798e-20
'Lrch4'	-1.56755	2.78172e-19		'9130409I23Rik'	4.3459	4.4448e-12
'Agfg2'	-2.34653	1.2664e-36		'Il24'	8.0144	1.12558e-07
'Micall2'	-1.23706	2.18514e-11		'Selenof'	2.06895	4.31414e-25
'Brat1'	-1.39534	5.89387e-17		'Glrx'	3.18991	5.25032e-105
'Amz1'	-1.5553	5.37428e-10		'Cpn1'	4.70225	1.73635e-15
'Radil'	-2.18297	1.78205e-05		'Mpv17l'	2.19501	1.42598e-58
'Tnrc18'	-2.50135	7.99906e-25		'Ube2n'	1.9784	8.65749e-39
'Fbxl18'	-1.56558	3.87308e-05		'Nipa2'	1.84094	1.1425e-25
'Daglb'	-1.97803	3.50325e-22		'Amn'	3.01484	1.79641e-11
'Lmtk2'	-1.3892	9.79324e-14		'Lce3c'	6.35517	1.48692e-138
'Creb5'	-1.76442	2.37383e-14		'Mrpl1'	1.9791	3.09321e-25
'Fkbp14'	-1.2384	2.61635e-10		'Mrpl3'	1.79421	3.03992e-38
'Cyp26b1'	-2.18083	5.81714e-31		'Mrpl34'	1.5065	1.02731e-16
'Iqsec1'	-2.15668	4.70796e-23		'Mrpl36'	1.9453	4.42809e-26
'Fgd5'	-1.38129	3.01136e-07		'Mrpl43'	1.34849	1.51126e-13
'A2m'	-3.93034	2.06049e-29		'Clec2h'	5.60855	5.19327e-06
'Klrb1f'	-2.71056	3.45241e-06		'Trim6'	3.48953	5.21064e-05
'Ccdc136'	-1.48874	1.04437e-06		'Pi15'	3.29199	1.96781e-07
'Tcaf2'	-1.70463	2.04316e-12		'Tmem40'	2.82132	4.15811e-25
'Cnot3'	-1.3122	6.87957e-08		'Ptges2'	1.49041	9.5907e-20
'Shisa7'	-6.29796	9.13686e-13		'Slc9b2'	1.53227	3.87881e-06
'Zfp628'	-1.95283	2.35211e-11		'Nmd3'	1.55113	2.56873e-22
'Arhgap35'	-1.61229	6.27933e-13		'A430005L14Rik'	1.84043	3.09894e-23
'Mypop'	-1.56078	8.75806e-14		'Hmgb2'	2.2657	1.02142e-24
'Mark4'	-1.21577	1.82882e-08		'Serpinb6c'	2.79922	4.79458e-17
'Ppp1r37'	-0.943758	8.40983e-11		'H3c8'	5.25061	1.55666e-05
'Phldb3'	-1.5551	3.63014e-19		'Nol12'	1.38487	2.1994e-22
'Zfp574'	-2.03562	2.68351e-16		'Eif3m'	1.48767	3.43707e-15
'Hnrnpul1'	-1.38474	3.19622e-08		'Txndc9'	1.49518	2.68605e-37
'Samd4b'	-2.06609	7.14157e-18		'D630023F18Rik'	4.11976	4.33425e-09
'Lrfn3'	-1.17982	0.000887699		'Cnih4'	1.94648	5.69507e-23
'Arhgap33'	-2.52335	4.11652e-10		'Olah'	5.82198	1.55616e-43
'Ffar2'	-2.70247	1.00704e-15		'Mrps26'	1.74161	7.33706e-22
'Dpy19l3'	-1.3766	1.09467e-07		'Dnajc24'	1.95321	2.49731e-25
'Mybpc2'	-4.23493	2.42962e-105		'4933434E20Rik'	1.77469	2.53192e-20
'Tbc1d17'	-1.34587	6.30157e-17		'Tiparp'	1.97061	3.98262e-28
'Scaf1'	-1.78897	2.27727e-13		'AI413582'	2.63428	1.68424e-17
'Prr12'	-2.71173	9.8039e-31		'Arntl2'	1.76232	1.07879e-17
'Ano5'	-2.29549	1.62333e-22		'BC003965'	1.6392	2.27111e-22
'Luzp2'	-2.7051	2.23834e-15		'Ccdc58'	2.85577	2.52088e-49
'Adamts17'	-1.82205	2.30698e-05		'Ddx39'	2.56278	5.26046e-29
'Synm'	-1.79537	1.35545e-18		'Ero1l'	1.46033	6.43728e-11
'Zfp592'	-1.83399	1.06216e-18		'Fam57a'	1.74385	8.25657e-28
'Emsy'	-1.34787	1.59759e-07		'Fgfr1op'	1.46706	2.10431e-14
'Gdpd5'	-1.5187	1.67063e-08		'Fopnl'	1.6419	5.00368e-14
'Dchs1'	-2.54003	3.62482e-11		'Gm9733'	5.34206	5.18303e-11
'Xylt1'	-3.61368	1.37533e-16		'H2bu2'	2.50389	5.25219e-09
'Cog7'	-1.03437	3.07143e-07		'H4f16'	4.12012	0.000424716
'Tnrc6a'	-0.984134	3.8467e-08		'Hist1h2ao'	7.14625	4.15978e-10
'Gtf3c1'	-1.21722	3.61366e-06		'Hist1h2br'	3.79458	1.11691e-07
'Atxn2l'	-1.7606	9.85057e-11		'Hist1h4n'	7.89883	6.71425e-14
'Zfp553'	-1.48251	1.14671e-15		'Il1f5'	3.86271	1.72042e-27
'Zfp768'	-1.18234	5.54955e-18		'Il1f6'	6.51038	3.0298e-56
'Rnf40'	-1.0922	2.30935e-08		'Il1f8'	4.39281	8.16033e-42
'Setd1a'	-1.86026	2.37094e-18		'Il1f9'	2.69605	2.19213e-34
'Zfp646'	-1.89207	3.52366e-20		'Klra18'	5.9875	1.60426e-06
'Armc5'	-1.65138	4.44462e-17		'Lilr4b'	2.79786	2.39697e-36
'Adprhl1'	-1.97131	3.67403e-13		'Oit1'	8.08455	4.53086e-17
'Tmco3'	-0.979412	1.1397e-07		'Pira6'	3.57265	2.43612e-25
'Arhgef10'	-1.90186	1.24988e-12		'Skp1a'	1.45999	4.54687e-14
'Sorbs2'	-1.63522	7.88456e-11		'Tmem251'	1.75986	2.30898e-27
'Psd3'	-1.33012	7.48491e-10		'Twistnb'	1.72278	1.70034e-19
'Sugp2'	-1.23507	1.72984e-16		'Wdr61'	1.52986	4.24657e-16
'Klhl26'	-1.19013	1.31057e-17
'Ces1f'	-2.35762	3.60587e-17
'Ces4a'	-3.07363	4.55044e-13
'Vac14'	-1.28112	5.55123e-07
'Fcsk'	-1.09586	6.53118e-11
'Piezo1'	-1.42848	1.27492e-09
'Map3k21'	-2.79956	8.44708e-06
'Kank2'	-2.11683	3.14218e-19
'Scn3b'	-2.81875	1.53745e-24
'Gramd1b'	-2.80539	1.65739e-37
'Zbtb16'	-3.97334	3.43687e-72
'Sik2'	-2.25369	5.44017e-16
'Gldn'	-1.23987	2.69459e-06
'Hykk'	-1.58696	0.000169795
'Lingo1'	-1.97341	6.98066e-07
'Coro2b'	-2.86701	8.57844e-11
'Lctl'	-1.40123	0.00189766
'Prtg'	-2.81943	4.73402e-06
'Cd109'	-1.15975	2.46987e-14
'Plscr4'	-1.98436	8.37322e-12
'Gk5'	-1.3934	1.95176e-19
'Ppp2r3a'	-1.44467	1.15394e-27
'Parp3'	-1.1263	1.09729e-09
'Plxnb1'	-1.71765	8.38422e-24
'Setd2'	-1.67999	1.43561e-14
'Acaa1b'	-3.53275	2.12617e-22
'Lancl3'	-1.29802	0.00477827
'Ago1'	-2.31306	4.39567e-64
'Slc9a7'	-1.91733	3.62867e-07
'Usp11'	-2.39864	1.5193e-18
'Arhgef9'	-1.44105	3.34897e-10
'Adgrg2'	-1.56049	3.88477e-13
'Zc3h12d'	-1.65572	7.4644e-05
'Sh3rf3'	-1.85032	4.80702e-05
'Adamts14'	-2.96372	2.56429e-37
'Lrrc3'	-1.94718	2.43404e-07
'Ric8b'	-1.07449	1.1253e-13
'Trhde'	-1.50634	0.00102173
'Stac3'	-1.54255	4.68945e-13
'Ankrd52'	-2.32057	3.90712e-12
'Eml6'	-1.51722	0.000146867
'Slc13a5'	-1.9751	0.000153404
'Rtn4rl1'	-1.35023	3.35413e-16
'Trarg1'	-2.23583	4.65416e-19
'Nsrp1'	-1.0284	1.40555e-11
'Ssh2'	-1.41727	2.46376e-14
'Sarm1'	-2.83639	2.73371e-05
'Adam23'	-1.95348	3.59819e-11
'Phospho1'	-2.59595	1.05328e-43
'Gpatch8'	-1.85778	2.18692e-33
'Sdk2'	-4.17161	2.42955e-16
'Cdr2l'	-1.92453	4.37567e-10
'Fn3krp'	-1.1118	1.39585e-10
'Wdcp'	-1.27452	0.00444626
'Akap6'	-2.48375	6.79321e-18
'Bace1'	-1.4035	1.01045e-14
'Akap5'	-3.41559	1.81051e-06
'Bves'	-1.52474	4.02793e-13
'Vash1'	-2.55768	2.98348e-32
'Irf2bpl'	-1.38881	3.99613e-26
'Gpr68'	-1.21078	2.13082e-05
'Serpina3f'	-1.74604	4.1807e-06
'Pappa2'	-1.48615	0.0349743
'Mylk4'	-3.96243	9.11133e-101
'Serpinb6d'	-2.87872	7.30627e-13
'Ets1'	-1.37628	1.86896e-10
'Fxr2'	-1.06121	3.91903e-08
'Pde4d'	-1.74196	1.92205e-32
'Gpc6'	-3.07175	3.87709e-30
'Grem1'	-2.77576	1.56767e-10
'Zfhx2'	-2.07926	1.07676e-05
'Il17d'	-1.20127	3.76012e-05
'C1qtnf9'	-1.73503	8.64893e-15
'Sh2b2'	-1.52602	4.78734e-11
'Kctd12'	-3.56304	0
'Adamts12'	-1.74844	1.63207e-07
'Lynx1'	-2.07514	3.70464e-41
'Mab21l2'	-1.28279	3.43119e-05
'Esyt1'	-1.795	4.68012e-16
'Mgll'	-2.67214	5.97685e-22
'Mmp17'	-1.05121	0.00130321
'Foxred2'	-2.05289	7.91787e-22
'Ttc38'	-1.19263	7.36095e-14
'Slc2a13'	-1.56859	1.9616e-07
'Pdzrn4'	-1.66284	6.6413e-07
'Pced1b'	-2.94886	7.15176e-15
'Tenm3'	-2.23627	1.90386e-09
'Zfp641'	-1.712	2.93379e-09
'Tenm4'	-2.33247	7.44865e-19
'Dip2b'	-1.1235	4.89078e-11
'Osr1'	-1.535	8.99713e-06
'Mrtfb'	-1.6479	2.90847e-18
'Papss2'	-2.41621	8.47383e-28
'Lmln'	-2.03508	9.27747e-10
'Med24'	-1.0545	2.53511e-08
'Arid1b'	-1.38378	7.57048e-16
'Tiam2'	-2.07286	6.81643e-25
'Dact2'	-1.15943	0.000156044
'Rai2'	-2.01329	7.22926e-11
'Syngap1'	-2.09613	9.02761e-12
'Cchcr1'	-0.916933	2.89984e-06
'H2-M5'	-4.35647	6.98161e-16
'Lrrc30'	-1.54118	1.83306e-08
'Rasgrp3'	-1.85895	3.49515e-16
'Thada'	-0.783667	0.0114043
'Jcad'	-2.09849	1.31788e-16
'Setbp1'	-1.48691	1.14366e-06
'Scamp2'	-1.23747	3.43815e-08
'Septin3'	-4.53175	3.84521e-47
'Cdc42bpg'	-1.96615	1.247e-24
'Peli3'	-1.6987	1.51467e-11
'Sgcd'	-1.99145	5.39938e-24
'Sgcg'	-1.29193	4.49937e-10
'Slco2a1'	-2.13468	1.79884e-13
'Smc1a'	-1.5613	4.06096e-09
'9930021J03Rik'	-1.67481	2.27403e-22
'Spry1'	-1.6894	1.3126e-26
'Spry2'	-1.52529	1.03951e-36
'Spry4'	-2.10081	8.88615e-11
'Sec31b'	-1.81193	1.53066e-07
'Sufu'	-1.10067	4.24295e-06
'Slco5a1'	-3.06346	1.5212e-30
'Plekha6'	-1.40293	7.7529e-13
'Tekt2'	-1.21366	0.000124317
'Gpr161'	-2.15826	1.41024e-24
'Pgap1'	-1.06785	4.11886e-15
'Fam124b'	-4.36641	2.95686e-17
'Wif1'	-2.46615	8.10549e-52
'Serpinb13'	-1.33971	0.035294
'Ppp1r26'	-1.98392	1.31318e-10
'Lrrc8a'	-0.957638	9.37418e-05
'Fam78a'	-1.94635	1.17116e-08
'Ralgps1'	-1.20888	2.98666e-06
'Ldb3'	-2.28612	3.78773e-51
'Zbtb34'	-1.58602	2.20197e-11
'Olfml2a'	-2.37557	4.8385e-09
'Xirp2'	-2.07484	4.85694e-30
'Cers6'	-1.46288	1.49979e-11
'Zfp385b'	-2.77022	2.16715e-29
'Fam171b'	-1.52997	1.46271e-09
'Tspan18'	-3.24879	8.53503e-34
'Ldlrad3'	-1.36091	1.1635e-26
'D430041D05Rik'	-2.6845	0.000119198
'Lzts3'	-2.44733	4.6028e-25
'Dzank1'	-2.21685	3.82995e-07
'Tspyl3'	-1.67246	2.09757e-15
'Kcng1'	-4.86924	5.45563e-05
'Frem2'	-3.20059	3.93108e-21
'Rgp1'	-1.14744	7.31246e-11
'Tmem8b'	-2.20617	6.43079e-25
'Grin3a'	-3.21475	7.35011e-06
'Zfp462'	-2.07566	8.48424e-11
'Frmd3'	-2.32469	2.89551e-07
'Bnc2'	-2.29528	8.21329e-21
'Cyp2j12'	-4.08485	5.08573e-36
'Kank4'	-2.97909	4.57887e-18
'Podn'	-2.22729	3.04553e-13
'Skint5'	-2.5918	0.0157929
'Hpdl'	-1.08331	2.16871e-06
'Cldn19'	-2.61556	7.73285e-22
'Wasf2'	-1.89596	2.03621e-12
'Myom3'	-2.98686	2.86494e-34
'Klhdc7a'	-3.04697	1.84987e-17
'Lrrc38'	-1.68224	7.46463e-07
'Disp3'	-3.98282	0.00111004
'Cpz'	-2.32617	3.92224e-12
'Hsd17b13'	-2.32306	1.49186e-08
'2900026A02Rik'	-2.59486	8.23049e-44
'Hcar1'	-1.90733	8.15105e-06
'Adgrd1'	-1.291	0.00784521
'Nyap1'	-3.33774	1.42287e-31
'Stard13'	-1.78232	3.41534e-19
'Sspo'	-4.1125	0.000176821
'Lrrc61'	-1.73858	7.25714e-24
'Zfp775'	-1.30456	9.56917e-08
'H1f10'	-1.75509	1.4034e-15
'Ppp1r9a'	-2.16537	7.70638e-10
'Plxna4'	-2.11914	1.29829e-08
'Slc13a4'	-3.46248	1.50586e-18
'Bicra'	-2.36008	5.1769e-17
'Cyp2b23'	-6.63323	2.40629e-17
'Hspb6'	-2.72543	4.19701e-69
'Ntn5'	-2.35254	0.000396396
'Rgma'	-1.69179	4.77109e-16
'Agbl1'	-3.52028	5.95546e-08
'Fsd2'	-2.72736	3.07821e-38
'Kat6a'	-1.85052	3.47846e-23
'Prag1'	-2.50582	2.89305e-11
'Tox3'	-2.92127	5.41862e-09
'Pskh1'	-1.48428	2.45977e-26
'Mtss2'	-2.9845	8.20736e-48
'Sipa1l2'	-2.42376	4.12705e-26
'Olfm2'	-1.20443	5.59411e-09
'Arhgap20'	-2.93577	2.24622e-07
'Tnfaip8l3'	-1.3656	9.10453e-08
'Klhl31'	-3.20902	3.80915e-47
'Zbtb38'	-1.8203	4.54716e-11
'Col6a6'	-3.51487	8.9838e-07
'Dclk3'	-2.39792	3.67287e-12
'Myrip'	-3.59935	1.10376e-15
'Gask1a'	-1.22642	0.00152671
'Nim1k'	-1.41268	1.70827e-06
'Dcaf12l1'	-2.66457	1.85276e-07
'Awat1'	-1.60912	3.07836e-05
'Gprasp2'	-2.43438	7.85301e-12
'Kir3dl2'	-4.5662	7.28238e-05
'Kir3dl1'	-6.30069	2.82647e-09
'Gucy2f'	-2.48533	2.57547e-06
'Iqsec2'	-3.05476	1.94425e-41
'Rragb'	-1.80354	1.05979e-07
'Klhl34'	-3.08319	0.000519314
'Cnksr2'	-3.15594	0.000252715
'Atg9a'	-1.59534	4.04639e-15
'Wasf3'	-4.66047	4.51635e-05
'Slc36a2'	-2.19318	5.44582e-13
'Rhbdl3'	-2.06009	3.0579e-36
'Otoa'	-3.42397	2.1224e-36
'Mllt6'	-1.98288	2.40675e-28
'Csad'	-1.26777	6.72226e-21
'Cd207'	-2.05613	1.27845e-06
'Ackr4'	-1.59023	1.47085e-06
'Tox'	-1.74567	1.11876e-07
'Dusp15'	-2.2332	3.22504e-19
'Cables2'	-1.1318	1.25034e-09
'Tpcn1'	-1.65651	2.13707e-11
'Ehd2'	-1.66113	1.74334e-17
'Srgap3'	-1.98777	2.23302e-11
'Prrt1'	-1.75515	0.00183994
'Nphp4'	-2.09395	7.54046e-05
'2610507B11Rik'	-1.13739	7.30244e-09
'Plekhg3'	-1.5913	1.85337e-06
'Aldh1a7'	-2.82574	1.41881e-29
'Angptl2'	-2.04091	4.69904e-15
'Ceacam1'	-1.96369	5.79398e-06
'Clcn6'	-1.87026	3.12623e-16
'Clcn7'	-1.23512	7.35361e-19
'Esrrb'	-5.35595	2.5687e-07
'Esrrg'	-3.28615	3.96106e-22
'Fto'	-1.59805	7.72361e-13
'Mapkbp1'	-1.53073	4.47839e-24
'Map3k1'	-1.55043	5.22165e-17
'Map3k11'	-0.971952	9.34789e-06
'Map3k4'	-1.04753	2.28188e-13
'Map4k2'	-1.22867	9.44842e-14
'Mapk9'	-0.892397	1.40798e-07
'Creb3l1'	-2.47679	5.27841e-15
'Plod2'	-1.73936	1.41595e-17
'Plod3'	-1.53592	1.16256e-12
'Slc27a2'	-3.73574	2.31208e-11
'Acsf2'	-2.55567	3.51645e-44
'Itgb1bp2'	-1.43249	4.82763e-11
'Ncdn'	-1.66514	2.33329e-13
'Ror1'	-1.978	1.41275e-17
'Ror2'	-1.45902	5.07467e-05
'Dpysl4'	-2.3988	7.95939e-13
'Scml4'	-1.51712	9.3226e-05
'Sh3pxd2b'	-1.70748	9.64247e-16
'Zkscan17'	-1.5167	5.90967e-23
[truncated: 1,243 more rows]
