# Supplementary material for: SPT6 maintains epidermal homeostasis by inhibiting an NF-κB-positive feedback loop to prevent excessive inflammation
Source: Cell Mol Immunol. 2026 Apr 1;23(5):471–90. doi: 10.1038/s41423-026-01410-1 (PMC13129108; doi:10.1038/s41423-026-01410-1)
Supplement: Supplementary file 3 — Supplementary Table 2 [file 41423_2026_1410_MOESM3_ESM.xlsx]

## Sheet: Sheet1
Supplementary Table 2. Differentially expressed genes identified by RNA-Seq following siRNA-mediated depletion of SPT6 in proliferating human keratinocytes treated with poly(I:C).
Gene Symbol	log2 (SPT6i+polyIC/Control+polyIC)	Pvalue(SPT6i+polyIC/Control+polyIC)
'ADA'	-1.50252	2.45304e-14
'AKT3'	-2.38126	2.05769e-20
'NAALADL1'	-4.4437	0.000420073
'ZSCAN30'	1.1742	7.46263e-13
'C8orf88'	-6.21284	6.25931e-05
'ZBTB42'	-1.17791	0.00340337
'C1orf68'	3.52607	1.05004e-19
'SMIM10L1'	1.09331	1.29593e-11
'LOC100129484'	5.60094	0.000506745
'CCDC152'	-1.78887	8.94497e-09
'TMEM269'	2.87375	0.00989349
'HDAC6'	-1.93854	3.03115e-35
'ATP6V1FNB'	5.70685	8.42487e-10
'LOC100131107'	4.01604	0.00267323
'C11orf91'	2.89833	4.68143e-10
'ARMCX4'	-1.42667	0.00908527
'CXorf49B'	3.60769	9.63696e-14
'JMJD7'	-1.32116	4.71459e-06
'KLLN'	5.50773	2.0572e-19
'SRRM5'	2.92215	0.000486319
'EPOP'	-1.33355	2.15767e-08
'BCL2L11'	1.30278	2.48981e-29
'SH2B3'	-2.21095	3.7347e-93
'GNE'	-1.62327	2.49907e-18
'TROAP'	-3.67479	4.60218e-45
'MEF2B'	2.33805	0.00868523
'RASA4B'	4.14197	3.88809e-15
'FAM90A26'	4.21219	6.33718e-05
'NPIPA5'	-2.01196	8.96086e-24
'ZNF605'	1.48868	5.68557e-14
'ZNF783'	-1.514	6.92797e-11
'TMED7-TICAM2'	1.43232	1.82781e-21
'PET117'	-2.12445	1.45039e-08
'CHAF1A'	-1.9153	5.24014e-34
'PARP2'	-1.5065	8.32897e-35
'HMGXB4'	-1.25493	1.83022e-26
'TOM1'	1.44913	3.72091e-16
'MTRNR2L3'	1.67887	0.0385248
'MTRNR2L6'	1.33764	1.51553e-06
'SPATA1'	2.33775	0.032846
'PELATON'	5.45876	0.00447729
'MICA'	1.26141	6.05464e-63
'NPIPB9'	8.97431	1.68371e-09
'SMC4'	-1.94563	2.45214e-181
'GJC1'	-2.05871	1.66909e-54
'ARPC4-TTLL3'	1.45877	4.20467e-07
'MSANTD3-TMEFF1'	-1.66017	2.4086e-07
'STIMATE-MUSTN1'	5.0434	0.0139666
'RPL17-C18orf32'	1.16048	9.67794e-23
'BCL2L2-PABPN1'	1.70368	7.43544e-27
'CORO7-PAM16'	3.66622	3.30497e-15
'RPS10-NUDT3'	-2.79495	5.85281e-20
'NDUFC2-KCTD14'	-3.06166	4.17257e-70
'TVP23C-CDRT4'	1.06007	0.0219487
'URGCP-MRPS24'	1.8236	0.0226161
'FARSB'	-1.27183	2.39712e-74
'ABCC9'	2.75388	3.0065e-45
'NR1H3'	-1.76066	2.19283e-05
'SNUPN'	-1.21279	4.39344e-10
'ATP9A'	-1.30169	6.6183e-07
'PDCD7'	-1.16323	1.06459e-15
'MYZAP'	-3.99123	5.16471e-06
'CCDC200'	3.43087	0.00369085
'CDH11'	-1.46869	1.36692e-14
'UST'	-1.31148	1.43243e-14
'APOBEC3A_B'	3.18605	0.0114035
'LOC100996842'	2.39326	7.64676e-12
'FMC1-LUC7L2'	1.19792	0.011291
'ADAM8'	-1.14147	2.61625e-84
'TSPAN2'	-2.20676	0.0326701
'NPIPA7'	-2.03619	1.60163e-10
'NPIPA8'	-2.36077	7.40025e-13
'KIF20A'	-3.61809	2.22087e-97
'ACTR1B'	-1.49127	8.36582e-21
'FRY'	-4.59637	0.0396964
'RASA4'	1.43107	0.000146491
'AASS'	-1.37934	4.31782e-30
'FARP1'	-1.4589	4.48128e-23
'LPCAT3'	1.25911	7.55936e-42
'CDK2'	-1.92915	9.42468e-88
'SORBS3'	-2.40255	9.12364e-70
'TENM1'	4.78018	0.027493
'LHFPL6'	-1.14742	7.67802e-12
'CDK4'	-1.06402	3.54202e-36
'LOC101928841'	3.13124	0.0108386
'RNF41'	-1.19445	2.73517e-27
'MPHOSPH9'	-2.20646	8.6697e-24
'CALCRL'	-1.02421	0.0064776
'NUTF2'	-1.03203	1.36242e-30
'MPZL2'	-1.50724	7.53654e-151
'TRIM13'	-1.00076	9.56217e-13
'DDX39A'	-1.07072	1.1901e-26
'KLRG1'	1.53558	0.0421468
'GDF11'	-1.81459	4.65697e-13
'TRIB1'	1.43386	1.12545e-59
'CD96'	4.10359	6.68138e-09
'PLIN3'	1.01504	5.39176e-47
'LRRC23'	1.08533	0.00382214
'HNRNPR'	-1.58631	6.51649e-164
'CALCOCO2'	-1.33207	1.1309e-49
'SPRY1'	-1.59212	1.12943e-05
'SPRY2'	2.47505	5.28438e-105
'CDKN1A'	1.22567	1.2146e-216
'RAMP1'	1.68956	0.0056668
'CDKN1B'	-1.06682	2.49781e-11
'FSTL3'	1.43315	2.61964e-140
'NET1'	-1.47663	7.82e-57
'EFS'	-3.19366	3.43602e-19
'PRSS16'	-1.93284	6.63196e-05
'CDKN1C'	1.74632	0.00301495
'TPTEP2-CSNK1E'	2.52381	3.71436e-09
'BET1'	-1.04036	1.54799e-18
'SAP18'	1.27964	2.40899e-101
'RGS19'	-2.39591	1.71824e-07
'SPEG'	-3.15404	1.38477e-21
'TRAIP'	-2.25475	1.07989e-12
'BCKDK'	-1.53693	4.19441e-31
'APC2'	2.33771	0.0048649
'CDKN2B'	4.70545	0
'KATNB1'	-1.6576	1.73443e-30
'CCNO'	-1.94337	0.0305476
'CDKN2C'	-1.81847	0.000335626
'LANCL1'	-1.01554	1.32394e-47
'CDKN3'	-3.6198	1.13092e-54
'B3GNT3'	1.04151	2.73322e-08
'IRAG1'	4.05612	1.82145e-12
'PKDREJ'	3.51849	1.83536e-05
'TRIM22'	-1.0678	1.96683e-80
'ABCA10'	2.10747	1.82001e-07
'ABCA9'	4.18565	3.7718e-07
'NPM3'	-2.58156	6.11238e-98
'KLF2'	1.93003	0.0105777
'CITED2'	2.45789	4.32899e-255
'TUBA1B'	-1.87514	0
'TUBB3'	2.82328	3.53215e-190
'BTN3A3'	-1.63943	5.6923e-16
'SCML2'	-2.24192	1.64347e-05
'CDR2'	-1.7355	8.79295e-20
'CORO2B'	1.94692	0.00432708
'NOD1'	-1.04078	2.19922e-09
'DLC1'	1.17209	3.87653e-06
'MYL9'	2.2511	1.53879e-05
'RACK1'	-1.18339	8.55916e-193
'NDC80'	-4.49853	2.27734e-88
'BASP1'	-1.52407	5.01823e-61
'RAPGEF3'	-1.41052	2.81488e-09
'SPON2'	3.30849	0.000417051
'PRMT5'	-1.0222	1.12358e-43
'TESK2'	-1.75441	9.02164e-06
'CDIPT'	1.24914	1.18696e-35
'TUBGCP3'	-1.47605	5.74946e-38
'RBM14'	-1.29238	3.661e-33
'LYPLA1'	-1.36497	4.20807e-104
'CDC42EP2'	-2.15508	7.59053e-24
'EMG1'	-1.60961	4.97257e-58
'LRRN2'	4.21199	7.7474e-05
'ACAA2'	2.70034	1.7294e-114
'VAV3'	1.2451	0.000157747
'GPNMB'	1.16326	4.99243e-12
'BAIAP2'	1.62939	1.7999e-98
'MAD2L2'	-2.19878	2.56829e-35
'TACC3'	-2.54224	1.42122e-100
'MERTK'	3.87404	7.13114e-07
'PPIH'	-1.34299	3.94814e-24
'NXF1'	1.63545	5.48969e-136
'CEBPA'	3.07451	9.95401e-08
'SEMA4D'	1.46638	0.000145959
'SEMA3C'	1.58929	6.70128e-197
'FBLN5'	-2.50821	0.043284
'CIB2'	-1.48308	0.000696137
'ZNF211'	1.68974	1.17433e-18
'NEBL'	2.21509	1.341e-09
'RNASEH2A'	-2.24103	1.87354e-46
'UPK3B'	-1.24452	0.00477095
'ANP32B'	-1.55704	5.12093e-125
'ARL6IP5'	1.41848	9.11014e-109
'AGR2'	1.8445	0.000253104
'HTATIP2'	2.01946	1.16813e-144
'CEL'	3.00356	2.31619e-07
'SLC19A2'	1.28178	1.00208e-24
'IFI44'	-1.59596	6.14085e-186
'AKAP3'	3.50337	5.48218e-19
'SLC34A2'	2.49396	0.000151161
'SLU7'	1.02111	1.49656e-27
'CENPA'	-2.74677	2.35374e-29
'IFITM2'	-2.49348	3.00778e-118
'MTHFS'	-1.59238	4.21955e-14
'DRAP1'	1.07837	2.38327e-53
'SMC2'	-2.65662	1.08775e-115
'CENPC'	-1.26318	9.9129e-11
'PAICS'	-1.62811	4.73737e-211
'ST6GALNAC2'	1.02611	5.68539e-19
'SPAG5'	-2.5877	6.20393e-71
'RBCK1'	-1.13207	8.36604e-77
'CENPE'	-3.67367	1.63566e-136
'IVNS1ABP'	-1.18426	2.51662e-51
'TXNIP'	-4.17805	4.03955e-95
'CENPF'	-4.04677	7.32152e-204
'PDPN'	-2.54719	3.16811e-182
'POSTN'	2.82378	0.00754958
'RAD51AP1'	-3.51277	4.01833e-57
'RGS14'	-2.28942	3.54283e-10
'YKT6'	1.15627	1.91244e-90
'KHDRBS3'	-1.76068	1.70141e-07
'CD226'	2.0008	0.000250445
'GNA13'	-1.04844	2.64376e-48
'AVIL'	1.74199	0.0289615
'CLDN16'	5.48247	3.56348e-58
'GMEB1'	1.0053	1.62981e-12
'CCT6B'	3.9986	1.36426e-36
'FAM189B'	-1.95912	5.63396e-51
'POLD3'	-1.81411	1.85802e-35
'CERS1'	3.26322	0.0299357
'POLQ'	-2.87135	5.13032e-63
'SLC12A7'	-1.37459	2.09774e-10
'CFL2'	1.01123	1.21616e-29
'SETDB2-PHF11'	-1.26594	0.0026209
'PLK4'	-3.73619	4.25907e-92
'RAI1'	-1.17696	3.61047e-13
'MASP2'	2.21219	0.00237139
'PLK2'	2.66837	1.42705e-222
'NEK6'	-1.2992	3.98659e-14
'WDR4'	-1.56407	1.45064e-17
'IQGAP2'	4.78049	0.0262447
'VAMP5'	1.03918	0.0120087
'ZNF273'	-1.37486	8.50293e-06
'ZNF268'	1.4508	9.04699e-30
'MTHFD2'	-3.12464	0
'FRS2'	1.01378	2.94999e-40
'ZNF275'	-2.29587	2.43972e-17
'ALDH1L1'	-1.17169	0.0226952
'SLC26A1'	2.40784	0.0485348
'ME3'	1.12463	0.00120335
'NMU'	1.13224	3.78707e-05
'ADCY3'	-1.61059	2.97127e-52
'MTMR11'	-1.78713	3.30448e-23
'EDAR'	3.33736	0.0238574
'MAGED2'	-1.48732	1.01117e-51
'COPS8'	1.51226	1.46518e-140
'DBF4'	-2.16655	2.98721e-42
'MORF4L1'	-1.09643	4.15856e-99
'AP3M2'	-1.75401	2.19552e-24
'PNRC1'	1.76116	4.78393e-144
'MLLT11'	1.67567	2.33197e-50
'IFI44L'	-1.57315	4.14824e-132
'RAB40B'	-3.30616	3.58261e-08
'CKAP4'	-1.30368	2.82835e-142
'HTD2'	-1.0733	3.50365e-05
'CLP1'	1.30125	1.4875e-26
'FERMT2'	-1.93706	2.32999e-40
'CCNI'	-1.78081	1.58772e-217
'SLC38A3'	6.15877	0.000454748
'SLC27A5'	-1.4057	0.000547326
'KIF2C'	-3.68673	4.86103e-115
'SPINK5'	1.01253	4.23631e-06
'CCDC85B'	1.20062	2.82739e-27
'CFAP298-TCP10L'	2.75315	0.000353535
'GLIPR1'	1.38997	1.56059e-09
'ZNF765-ZNF761'	3.18559	1.27233e-07
'KDELR3'	-1.45431	2.06234e-06
'TDRKH'	-1.45459	3.65572e-10
'RBPMS'	-1.27433	2.87758e-09
'RCC1'	-1.34718	6.05387e-63
'MID2'	-1.95833	1.4305e-30
'WWP2'	1.44829	1.78061e-52
'DUS4L'	-1.04621	7.75373e-09
'CNTRL'	-2.41625	1.56495e-31
'UBE2C'	-3.75161	1.88302e-162
'CYB561D2'	1.11429	3.22501e-06
'RAPGEF4'	-1.53063	0.00100794
'DUSP14'	1.23866	2.15273e-49
'TPPP'	1.66726	4.36673e-09
'HSF2BP'	1.35885	4.72983e-05
'DNAJB4'	1.8732	1.19415e-99
'C17orf113'	2.27884	0.000411617
'ESM1'	1.43099	0.000380694
'WDR5'	-1.12773	9.43419e-35
'ADAMTS13'	1.74624	4.1829e-05
'CACFD1'	2.35762	2.29297e-07
'ADCY5'	3.016	0.0174171
'ATE1'	-1.33405	5.39861e-25
'PRDM5'	-3.16852	1.58224e-17
'CHEK1'	-2.52653	1.59914e-106
'CIT'	-3.52557	5.08938e-78
'EMILIN1'	2.87383	0.000264291
'RCAN3'	-1.41233	5.05722e-24
'CLASRP'	-1.45465	4.93915e-17
'CHGA'	2.66417	4.90185e-09
'ZWINT'	-2.9964	1.15591e-99
'CDC42EP1'	-1.83623	3.7302e-65
'TBC1D8'	1.35412	3.02084e-16
'DMC1'	-2.54514	0.000971935
'BVES'	-2.00546	3.00826e-05
'CORO1A'	-4.68456	1.96385e-14
'AP4S1'	1.15474	4.93091e-10
'LDB3'	4.01576	1.89627e-06
'PTP4A3'	-1.00158	0.00461228
'LSM6'	-1.56908	1.05189e-17
'RABL2A'	1.74748	8.35631e-15
'ERLIN2'	1.10377	3.21219e-51
'PSIP1'	-2.16684	2.89866e-73
'WDHD1'	-1.94692	2.21587e-38
'ADAMTS7'	1.84642	0.0466118
'ADAMTS6'	-1.46516	1.36632e-26
'LZTS1'	-3.89065	0.0406921
'MAP4K1'	4.13134	0.000108776
'RASSF1'	-1.17325	6.35336e-12
'WBP4'	1.08724	4.30723e-24
'ANXA10'	4.71604	0.0064667
'ADCY6'	-2.50114	1.08608e-46
'AKAP13'	1.12719	1.34634e-27
'DUSP10'	1.99682	6.37028e-36
'MST1L'	2.32252	7.10438e-09
'GALNT6'	1.02229	8.81313e-51
'RASSF8'	-1.76849	2.22939e-23
'POLG2'	-1.38596	2.92244e-07
'HPS5'	1.07122	3.70247e-37
'PDCD10'	-1.22154	4.09388e-50
'CHN2'	2.2703	1.0978e-07
'PADI2'	1.31974	0.013123
'PMF1'	-2.0637	6.08575e-34
'GPR176'	-1.39355	3.27912e-20
'CAVIN3'	-1.17827	7.52616e-21
'NXPH4'	-1.7309	0.0257125
'PRRT2'	4.0844	3.95113e-11
'NXPH3'	-1.06918	0.0380341
'SNX18'	-1.1716	8.69079e-09
'XPOT'	-2.16542	2.89714e-294
'CMTM7'	-1.5838	1.42773e-16
'DDX19B'	-1.42229	1.80215e-22
'LOC112694756'	-2.3105	1.2674e-96
'FAM71E1'	3.18577	2.0229e-06
'STX1B'	3.35736	3.99191e-14
'TREX1'	-1.30719	1.36392e-09
'GLMP'	1.12452	2.10206e-22
'GLB1L3'	-1.52228	3.18345e-07
'MED8'	-1.06023	9.49621e-22
'KTI12'	1.14743	5.61451e-08
'RPUSD1'	1.23286	1.22269e-14
'CHRM3'	1.73011	0.000451429
'MTFR2'	-2.79576	8.00912e-17
'LYPLA2'	1.08346	1.41811e-49
'CDCA5'	-3.32056	4.95094e-77
'AHNAK2'	1.62509	9.24246e-280
'SAAL1'	-1.20695	3.56035e-16
'IZUMO4'	1.4751	0.0250178
'SCAMP4'	1.50912	1.61175e-62
'CHST14'	-1.44338	0.000738661
'CHRM4'	5.15906	0.0102179
'SLC46A1'	3.54946	1.24633e-80
'GLCCI1'	1.56792	9.22451e-13
'CHRM5'	4.35574	1.46037e-06
'CTRC'	4.53951	0.00981597
'PHB2'	-1.20306	1.58136e-90
'EXOC3'	1.34142	2.21244e-36
'OIP5'	-2.87925	1.58617e-16
'EXOSC8'	-2.03347	4.76638e-65
'TWF2'	-1.60716	5.39839e-50
'GABARAPL2'	1.134	7.93574e-42
'ADPRHL1'	2.68753	6.99907e-12
'SDSL'	-1.20284	0.00430509
'KLHDC7B'	2.24298	2.63778e-24
'CHRNA5'	-1.08248	2.12494e-05
'HENMT1'	1.43351	4.63433e-05
'CHRNA7'	1.42075	1.18038e-05
'CHRNB1'	1.21168	1.01805e-28
'BUD23'	1.08996	9.83792e-49
'TXNRD3'	-1.01009	5.47101e-07
'ARHGAP11A-SCG5'	-2.56893	0.0451973
'SLC2A13'	-1.09599	2.08031e-06
'CHRNE'	4.10358	0.00183867
'LRRC37B'	-1.14655	0.00502082
'CYGB'	-1.89809	1.93952e-10
'CARD16'	-1.19062	1.18717e-05
'LMTK3'	-1.45211	0.00689962
'GPRIN1'	-1.50441	6.91083e-14
'CSMD3'	2.16124	1.82547e-19
'ELFN2'	3.29717	1.38007e-49
'TMEM200A'	-1.6165	1.07638e-14
'SORCS1'	3.82295	0.0466222
'ZBED9'	1.50413	3.01774e-12
'RHPN1'	-2.40724	0.000996516
'OSBPL5'	-1.37568	8.19715e-06
'OSBPL6'	-2.32412	5.54391e-49
'OSBPL7'	-3.19712	6.21465e-07
'C1QTNF6'	1.39102	8.14859e-14
'FBXO32'	3.30138	7.16102e-06
'WDR31'	1.98383	1.29066e-05
'VASN'	3.56017	8.48243e-08
'ADCY9'	1.23725	1.18019e-15
'HAUS1'	-1.9691	1.81964e-31
'SLC26A7'	2.11112	0.00630732
'ATG4A'	1.31752	7.06979e-24
'FBXO17'	-3.04565	4.60696e-20
'LRRC56'	3.70618	3.52621e-10
'CISH'	-3.45271	2.58238e-10
'ARHGEF25'	-2.56901	0.00370394
'TENT5B'	-1.44303	3.20735e-11
'TNFRSF13C'	-5.01157	0.0148352
'ARHGAP33'	-1.50791	0.0384121
'CKMT1B'	-1.07607	4.30745e-20
'ZNF653'	1.44221	0.0001207
'RMI2'	-4.80371	2.09089e-37
'BATF2'	-1.79585	1.40127e-14
'FAM210B'	1.04464	2.01685e-15
'ZMYND19'	-1.07878	7.54963e-11
'ABHD15'	1.27063	5.89388e-08
'TLCD1'	1.85666	2.48993e-17
'CKS1B'	-2.31851	4.50888e-161
'ZNF837'	1.53056	0.0497413
'TOP1MT'	-1.64881	1.25829e-20
'TSEN15'	-1.85715	5.77197e-71
'NIBAN1'	-1.26512	2.13979e-75
'RPL39L'	-3.5361	1.8064e-33
'CNTROB'	-1.09435	1.27024e-13
'LEAP2'	2.39419	0.0277102
'LRG1'	-2.27174	0.000159883
'MED12L'	4.39419	4.82892e-08
'ACAP3'	1.19213	4.31821e-16
'ARAP2'	1.7825	2.32326e-98
'AGAP2'	-1.98383	0.016528
'TADA1'	-1.54438	5.78836e-09
'SSX2IP'	-1.40968	6.90637e-24
'TWIST2'	-2.12859	0.000322769
'PARD3B'	-3.97122	2.18969e-08
'ZNF354B'	-1.61849	2.01489e-07
'TRIM6'	1.17587	2.22538e-06
'ADD1'	1.04134	4.88565e-80
'CLCN3'	1.10776	2.71323e-46
'CFAP70'	3.90573	2.64696e-17
'CLCN7'	1.19596	5.82594e-31
'ZNF488'	3.54332	7.28054e-13
'PIK3AP1'	3.45267	1.66238e-35
'ANKRD22'	2.64721	7.6347e-29
'SFXN2'	-3.18732	3.96966e-20
'ADD2'	-4.8421	0.00445068
'CLU'	1.43019	9.24179e-15
'CLIC1'	-1.12362	1.39666e-151
'CLIC2'	4.77086	8.50456e-05
'AGAP11'	2.44881	5.18595e-15
'SFR1'	2.20896	1.19567e-188
'PNLIPRP3'	-1.54747	7.51539e-31
'CLK2'	-1.28657	2.4748e-17
'SERPINA3'	3.85819	5.00866e-32
'LARGE2'	-2.71584	1.30965e-46
'CLN3'	1.09321	1.26803e-15
'SLC36A4'	-1.60887	1.17572e-16
'CLN5'	1.07002	2.38566e-45
'CLPTM1'	1.68249	6.61827e-139
'TMEM52B'	3.20449	4.33206e-10
'KRT74'	2.80035	0.000306988
'H4-16'	3.92245	0.0426711
'ERP27'	4.77053	0.00555935
'FGD4'	-1.27084	2.9835e-16
'BTBD11'	-1.43342	2.72495e-08
'ANKRD9'	-1.41999	5.86317e-09
'C14orf28'	-1.12838	0.0261327
'PLD4'	2.40798	0.048042
'ADSS1'	1.97726	0.00123113
'LRR1'	-1.82629	4.24708e-20
'JDP2'	-6.38582	2.04974e-42
'ISCA2'	-1.23791	3.85399e-11
'SLC25A29'	-2.03348	5.02229e-12
'DEGS2'	7.48078	2.01985e-06
'KLHL33'	2.14419	6.70213e-08
'NIPA1'	1.38789	1.56436e-52
'PLA2G4E'	2.79874	2.97777e-81
'C16orf46'	1.28918	0.0130428
'ACKR2'	5.29196	1.21623e-10
'CMTM3'	-2.97024	5.04768e-32
'PAQR4'	-3.71241	7.14633e-54
'CDYL2'	-1.1324	3.13296e-05
'ABCC2'	3.84993	2.91808e-61
'SNX20'	6.45838	0.000144571
'SLC38A10'	1.07106	1.09846e-41
'USP43'	2.05666	1.29419e-77
'KRBA2'	1.87409	0.00106539
'HEXIM2'	1.86562	8.58287e-06
'LSM12'	-1.11272	1.72473e-33
'B4GALNT2'	1.48722	3.5161e-05
'CYB5D2'	2.01915	5.6401e-27
'ZFP3'	1.28628	0.00023135
'GGT6'	1.79056	0.00487477
'SPNS2'	1.6734	0.0446466
'WDR81'	1.41803	6.7052e-11
'KRT222'	-2.55558	4.23417e-06
'MIEF2'	1.42507	0.000165345
'SLC5A10'	7.04334	1.37659e-05
'ZNF816'	1.31945	3.98052e-08
'CNGA1'	1.89063	0.0180372
'CALR3'	2.85239	0.000748697
'CCDC159'	1.6882	0.0155947
'CNGA4'	3.66005	0.00907035
'TNFAIP8L1'	-3.51021	1.18297e-34
'IRGQ'	1.21027	1.8824e-39
'ZNF428'	1.00252	3.89001e-07
'PLK3'	1.02311	4.39701e-29
'WTIP'	-1.58224	7.0683e-09
'ZNF792'	-5.51406	0.00363805
'NR2C2AP'	-1.08693	2.69475e-07
'RINL'	-1.11628	0.000154901
'FBXO27'	-3.66591	1.93946e-27
'ANKLE1'	-1.50481	0.0158428
'C2CD4C'	-2.52055	0.0242579
'CNN3'	-1.57816	8.93712e-63
'CCSAP'	-2.70863	3.32532e-33
'B3GALT6'	1.4719	1.02816e-14
'MAB21L3'	1.83155	3.50146e-185
'SLC44A3'	1.47345	2.13598e-05
'PRXL2B'	-1.08172	4.02735e-09
'MYOM3'	2.16789	0.000317827
'GJB4'	2.61644	5.92046e-54
'DCST2'	4.65992	0.00731475
'COL1A1'	-1.04023	0.00152065
'FCRLB'	1.73568	0.00983758
'LIX1L'	-2.56563	2.87692e-52
'EDARADD'	-3.54131	2.50761e-94
'COL4A1'	1.00807	1.37104e-73
'TMEM125'	-3.72825	2.29277e-05
'TSACC'	2.47508	0.00126546
'IQGAP3'	-4.0778	8.31919e-125
'ARHGEF19'	-2.51862	6.7692e-10
'TATDN3'	-1.4304	1.1757e-17
'FITM2'	1.63504	4.38287e-20
'WFDC12'	1.68571	0.0444587
'TSHZ2'	1.54143	0.00209651
'COL4A5'	1.28314	3.08203e-88
'COL4A6'	1.62021	7.48639e-148
'COL5A1'	1.84904	8.49989e-24
'COL5A2'	-1.80445	3.2459e-49
'COL6A1'	-1.36627	0.0206226
'PPP1R21'	1.09841	3.64882e-17
'COL6A3'	4.91806	0.0189914
'LYG1'	2.50132	0.0189946
'COL8A2'	-1.50547	0.00398112
'TAF8'	1.07661	1.05788e-24
'COL9A2'	-1.71887	1.35925e-11
'ICA1L'	-2.20937	1.07574e-07
'RFTN2'	2.47531	0.0110654
'COL11A2'	5.3288	3.75914e-20
'PLEKHH2'	-1.01835	0.0153502
'COL13A1'	-4.04321	0.000199906
'LYPD6'	-2.0525	8.60132e-85
'GALM'	-2.67687	5.12742e-14
'CPO'	5.36551	0.00572374
'COL17A1'	-1.05213	3.32959e-183
'M1AP'	-1.94875	4.07334e-05
'ZPLD1'	-1.66893	0.0281368
'FAM131A'	-1.91993	3.93995e-14
'CRYBG3'	1.27236	7.41122e-38
'FAM43A'	3.3518	1.10872e-21
'KLF6'	-1.38266	8.26675e-175
'IL17RE'	-1.08587	0.000704139
'GLYCTK'	-2.25897	9.83707e-07
'PPM1M'	-1.31616	3.78378e-06
'PABPC4L'	-1.26775	0.00015793
'MAP3K8'	3.66355	5.96541e-194
'ZFP42'	-2.30616	7.79996e-06
'LIN54'	-1.94876	2.10854e-17
'SPATA18'	1.23059	8.85991e-16
'FAM241A'	1.34687	5.25208e-99
'GNPDA2'	1.02801	1.63631e-15
'SPATA4'	3.60062	0.00169419
'EVC2'	-1.12586	8.11212e-06
'ADM'	2.37758	4.27822e-121
'SETD9'	1.09837	0.0001502
'EMB'	-1.10859	5.78304e-47
'PPARGC1B'	-2.16276	2.79214e-10
'PRRC1'	-1.01063	7.03655e-28
'NADK2'	-1.33152	1.52631e-18
'AFAP1L1'	-2.26583	2.34928e-79
'GRPEL2'	-1.12151	6.63216e-26
'LSM11'	-1.33773	2.59027e-08
'SHROOM1'	-3.08337	0.000171234
'COX7A1'	1.64062	0.0457235
'ADORA2A'	4.65973	1.96572e-09
'CD109'	1.23931	5.82419e-91
'RAET1E'	1.96345	2.5381e-21
'PM20D2'	-2.53307	4.49951e-48
'SRSF12'	-3.44324	0.017267
'CPA2'	4.26375	1.18607e-13
'TMEM139'	-1.77832	1.35125e-05
'C7orf57'	-2.91713	1.27707e-05
'CPE'	2.12759	3.53807e-10
'CLDN4'	4.43485	1.15775e-279
'SSC4D'	2.12264	3.7375e-05
'CLDN23'	-2.0234	0.0205694
'CIBAR1'	-1.47231	2.89614e-15
'CPT2'	1.71605	8.4772e-48
'ADHFE1'	1.87002	0.0123427
'HGSNAT'	1.1348	1.39858e-50
'CRABP2'	-1.51519	5.57856e-08
'CRAT'	-1.90468	7.51069e-06
'PTRH1'	-2.20389	9.00495e-15
'ATF2'	-1.00714	1.26659e-21
'CREM'	1.0703	1.03573e-14
'CRIP2'	-4.97521	4.78533e-11
'GAB3'	3.23794	0.00795526
'ZFP92'	-2.73927	0.0166823
'DOCK11'	-3.16798	2.27506e-40
'SPIN4'	-1.36321	1.35334e-09
'RPS4Y2'	-1.59175	0.00027463
'ASB5'	7.43579	2.3172e-06
'ZNF358'	-1.97278	9.69613e-13
'RNF32'	1.9226	2.57139e-05
'CHODL'	2.01601	0.00176865
'NOL4L'	-2.79154	0.0147538
'TRIM69'	4.4196	8.36611e-26
'MROH8'	2.43927	0.00086144
'CRY1'	-1.04549	1.30546e-12
'ABHD16B'	1.1744	0.0145643
'BRI3BP'	-1.12699	5.17643e-29
'ADAMTS14'	6.50294	0.000113828
'SMCR8'	1.43338	7.24285e-50
'ZSWIM3'	1.3675	0.000548554
'ISM1'	-1.43307	0.000118809
'ADPRH'	1.65971	3.97152e-08
'CRYAB'	3.46187	6.71717e-57
'PARP1'	-1.29668	2.37639e-88
'DUSP19'	1.44705	0.00517648
'SLC34A3'	5.26559	0.00826361
'CRYM'	3.33775	0.00502467
'MPP7'	-1.52821	1.66686e-13
'C10orf82'	-2.50812	0.0428901
'UBQLNL'	3.30853	0.000363311
'FAM76B'	-1.05799	3.4826e-14
'CSF2'	3.94321	8.97617e-15
'ARHGAP42'	1.3114	2.97025e-07
'POGLUT3'	-1.25806	4.50317e-17
'LAYN'	-1.66165	2.16838e-51
'SPINDOC'	-1.85357	1.10222e-14
'PLEKHA7'	2.87572	4.22349e-258
'SPTY2D1'	1.2098	1.56645e-46
'DNHD1'	1.48314	1.24545e-12
'PRICKLE1'	-1.70604	7.85896e-08
'BCDIN3D'	1.12357	1.59654e-06
'GLIPR1L2'	2.82313	7.31448e-07
'RFLNA'	-6.38088	0.000179321
'CFAP251'	-1.55366	1.42665e-74
'BEST3'	4.38533	2.32892e-05
'CSK'	-1.108	6.27773e-22
'KRT80'	1.46879	1.05793e-05
'CFAP54'	1.10499	0.00945087
'RAD9B'	4.12735	3.22526e-09
'LACC1'	1.05475	3.24864e-27
'PPP1R36'	2.36948	0.00357645
'PTGR2'	-1.05312	7.38061e-11
'CEP128'	-3.07951	1.21059e-34
'TTC7B'	-1.9214	9.08227e-29
'C2CD4A'	6.06291	9.38984e-82
'FAM81A'	-1.67632	0.0331304
'CSNK2A2'	1.09115	1.09935e-26
'TTBK2'	-1.30209	2.70288e-26
'CDAN1'	-1.14354	2.85988e-07
'OTOA'	3.54019	0.0154146
'TEKT5'	6.45838	0.000144571
'FBXL16'	-1.87141	0.0333008
'ZNF785'	1.15532	0.00196784
'RBFOX3'	3.18592	0.00892594
'RTN4RL1'	-2.52596	4.51729e-14
'SLC25A10'	-1.97889	2.16257e-18
'SLFN13'	-2.76164	1.87122e-10
'KIF18B'	-3.65061	6.97451e-39
'EME1'	-2.44361	4.20144e-13
'PROCA1'	-2.92345	0.0277842
'KCTD11'	2.21153	1.61455e-40
'TMC8'	3.20979	6.24233e-18
'TRIM16L'	1.75666	1.20378e-24
'CCBE1'	-2.45074	6.33952e-53
'DSG4'	4.78049	0.0262447
'ANKRD29'	3.62624	3.65132e-25
'APCDD1'	-1.48646	0.0315545
'ZNF534'	3.82325	0.00468328
'ZNF578'	2.55305	3.55875e-13
'C19orf18'	5.78049	0.001564
'KLC3'	-1.07329	2.15486e-12
'ZNF784'	-1.60644	0.000514237
'SPC24'	-3.90289	3.72602e-16
'CSTF3'	1.21024	4.29991e-57
'SIX5'	1.74632	7.91977e-26
'ZNF565'	1.92902	9.38261e-07
'ZNF582'	1.04275	0.0182658
'ZNF583'	1.23813	0.000239425
'PROSER3'	-1.08633	4.22128e-07
'CDC42EP5'	-2.14843	8.75601e-16
'ZNF555'	-1.91431	2.27284e-05
'ZNF569'	-1.21419	0.000424463
'C1orf74'	1.47305	1.07287e-47
'PHF13'	-1.72272	9.73142e-30
'CIART'	1.83914	4.40201e-05
'CCN2'	1.38452	3.03956e-44
'RC3H1'	1.18072	1.43111e-29
'ZNF362'	1.62914	6.60046e-12
'DCST1'	5.54598	0.00332573
'CTH'	-3.13638	4.18413e-65
'SHISA4'	1.70083	0.0272629
'PDIK1L'	-2.52698	1.75276e-08
'CFAP57'	1.08164	0.00183726
'C1orf210'	-1.84668	0.0236457
'BTBD19'	1.14534	0.0120926
'SHLD1'	1.26392	0.0107663
'LOC150051'	-4.88647	0.0205185
'HSCB'	1.38465	2.80204e-15
'DUSP18'	-1.41982	8.19815e-07
'PHETA2'	-2.49499	1.08117e-08
'CKAP2L'	-3.50734	7.69117e-116
'COPS9'	1.11324	1.52054e-26
'FBXO41'	-2.42515	6.70715e-19
'TTC30B'	1.31142	8.38735e-06
'GPAT2'	-2.29352	9.2876e-06
'ITPRIPL1'	-4.99532	2.64209e-09
'CTSB'	1.31456	1.27832e-219
'FAM117B'	-2.18576	4.83569e-08
'CTSD'	1.11469	1.24796e-82
'PUS10'	1.1477	2.98155e-06
'PLB1'	1.70986	1.92791e-06
'ERFE'	-2.11314	0.0199975
'ARL6IP6'	-1.12481	3.24646e-17
'SGO2'	-2.41403	2.44672e-57
'FAHD2B'	-1.94119	5.01308e-14
'LRATD1'	2.02338	5.82799e-20
'SLC16A14'	-1.5535	0.0024235
'CTSV'	2.91624	0
'ASPRV1'	3.47495	9.71221e-06
'TTC14'	1.12321	6.02477e-33
'SGO1'	-3.71469	3.92299e-33
'EFHB'	4.85728	1.00143e-06
'PPM1L'	-1.21206	0.0169447
'LRRC34'	-1.12848	0.00707236
'CCDC80'	1.05302	1.54633e-16
'CTSO'	1.7511	7.69167e-16
'CTSS'	-1.41804	9.78222e-12
'NEK10'	2.51865	0.00979605
'CMTM8'	-2.0116	8.37939e-05
'CCDC13'	2.77086	0.0143063
'NCBP2AS2'	1.22648	5.48732e-08
'IGSF11'	2.47546	0.0382733
'CXADR'	1.37567	2.4301e-25
'ADRB1'	-4.50768	0.0104567
'RASGEF1B'	1.31565	0.03253
'CEP120'	-1.00457	1.22905e-13
'TMEM167A'	1.10428	7.47964e-71
'MARVELD2'	1.15425	1.5488e-22
'C5orf38'	2.20438	1.91637e-08
'ARSK'	-1.01404	0.000244671
'CYC1'	-1.21171	3.81608e-51
'CCDC112'	-1.27618	0.00020124
'SH3RF2'	-2.52071	3.12025e-72
'ADRB2'	1.19454	4.00003e-14
'CNKSR3'	2.53093	2.4837e-112
'RAET1L'	2.85938	6.14744e-209
'CYP1B1'	2.6538	3.99617e-58
'ABCA13'	1.24462	0.0212429
'GIMAP8'	1.80456	0.0286324
'ZNF425'	3.08523	4.49327e-28
'METTL27'	-1.69801	2.81887e-05
'CYP2C8'	3.47509	0.0163662
'CYP2D6'	1.88998	0.0010466
'CYP2E1'	3.6243	7.08773e-05
'PRAG1'	1.92601	9.87422e-12
'CDCA2'	-2.59502	1.83287e-56
'TMEM65'	-1.34922	3.83982e-18
'RDH10'	1.97821	2.33615e-39
'ANKRD46'	1.32843	1.85118e-14
'ESCO2'	-2.66708	1.41357e-30
'C8orf37'	-2.76425	5.66656e-09
'C8orf48'	1.54399	0.00759981
'MCMDC2'	1.23439	0.00365989
'ADSL'	-1.6396	3.02439e-62
'TTLL11'	-1.12012	3.09835e-17
'RASEF'	2.41174	1.57765e-05
'TTC39B'	-1.32094	7.83962e-28
'SHOC1'	3.44884	0.00014352
'CYP24A1'	-1.46951	0.000687225
'CYP27B1'	-2.18681	3.58164e-175
'CFAP58'	1.79334	0.000132921
'AARS1'	-3.39064	0
'DAB2'	-3.85882	0.000476451
'C11orf65'	1.95893	0.00948008
'CD55'	2.50411	0
'ALDH1L2'	-5.51619	7.52959e-148
'DGKA'	-1.03049	1.37582e-68
'GPR180'	-1.3655	6.12633e-47
'DAPK1'	1.1773	0.00644741
'REM2'	4.77083	0.00545689
'STRC'	7.72531	6.31459e-07
'CFAP161'	4.44198	0.000437997
'SPRED1'	-1.02705	1.20255e-23
'PGBD4'	2.22273	7.6546e-14
'ADAL'	1.36351	6.86353e-10
'EXD1'	4.36629	5.33947e-08
'ZFPM1'	1.3007	0.0019222
'ITPRIPL2'	-2.07196	1.17534e-48
'MARCHF10'	4.37326	0.000595427
'NAGS'	-5.13605	3.07715e-60
'TMEM92'	-3.97455	0.000193504
'TRPV3'	1.43275	7.99271e-11
'SLC16A11'	4.47544	4.52445e-07
'ZNF519'	-1.79831	0.000519721
'C18orf54'	-3.57798	4.84748e-67
'DBN1'	-1.01012	3.48746e-39
'ZNF610'	4.76013	4.87736e-18
'ZNF846'	1.01591	0.0365527
'ZNF433'	-1.08368	0.0406054
'ZNF114'	-4.77433	1.66819e-06
'ZNF383'	1.31681	2.23703e-08
'LGI4'	6.47547	2.54775e-05
'ECI1'	-1.22161	4.73001e-16
'ZNF540'	2.40821	0.00544146
'DENND2C'	1.22781	1.249e-24
'DCK'	-1.44702	9.62137e-37
'GBP6'	-1.11523	2.61264e-14
'DCN'	3.22543	9.24247e-10
'FNDC7'	6.66829	6.86832e-05
'CALML6'	4.78034	0.0265455
'IFNLR1'	-3.04215	2.81754e-58
'SPRR4'	6.1593	0.000476416
'SASS6'	-2.16325	6.7318e-28
'DCT'	3.01603	0.0160539
'APCDD1L'	3.98845	2.59293e-11
'APOBEC3H'	3.68814	0.000172123
'DDIT3'	-3.13534	1.33918e-40
'AEBP1'	-1.71877	1.62618e-06
'CCDC138'	-1.23294	0.000189847
'ADGRF3'	3.76497	6.4475e-09
'FAM171B'	-2.57976	4.94315e-07
'PARP15'	1.27676	1.14026e-19
'GPR156'	2.63497	0.0030094
'RNF168'	-1.04836	1.18693e-07
'DDX11'	-2.95972	2.43474e-64
'SGMS2'	1.40324	1.26307e-99
'FAM151B'	1.626	0.0124642
'DFFB'	-1.33511	0.00176101
'TIMM8A'	1.12201	6.19933e-10
'PKD1L1'	4.18558	9.05148e-05
'BMPER'	5.2853	1.96851e-17
'SNX31'	3.92305	0.0386998
'ZNF596'	2.30131	4.70683e-09
'ZNF169'	1.66794	0.0254635
'TCEANC'	1.16651	0.00837162
'SSBP4'	-1.99684	1.17799e-22
'ACTL10'	1.70013	0.0245884
'PSORS1C1'	2.91546	2.16728e-06
'PSORS1C2'	1.65635	0.0162962
'ADAMTS15'	5.1256	7.36841e-75
'ADAMTS17'	2.6007	0.0068003
'ZNF431'	1.17377	2.96535e-15
'ANKRD24'	4.60081	1.68213e-16
'SYNPO2'	2.06819	8.54547e-10
'RHOV'	2.94018	3.35528e-18
'DHFR'	-1.71616	1.09864e-61
'DIO2'	3.92266	0.0383391
'DLG2'	1.48763	0.00634131
'DLG3'	-2.96271	1.8485e-52
'DLG4'	-1.53257	5.86936e-09
'DLX1'	-1.99346	3.25822e-06
'DLX2'	1.34892	0.0312018
'DLX5'	-1.79145	0.0229004
'DNM1'	2.07127	1.00632e-05
'DNA2'	-1.20659	4.79541e-11
'DNAH8'	5.99322	0.000137085
'AGER'	-1.46965	0.00149834
'DNAH9'	2.75845	8.40571e-10
'DNASE1'	1.95127	1.08993e-14
'DNASE1L3'	6.95037	1.8669e-05
'DNMT1'	-1.52178	3.5421e-81
'DNMT3A'	-1.31681	4.40299e-07
'DNMT3B'	-3.4432	1.73345e-07
'DOCK3'	1.72195	0.00820802
'DOK1'	-4.02846	0.00215714
'DPAGT1'	-1.25576	8.31936e-25
'ABAT'	1.05107	1.03054e-08
'DPP4'	3.23825	1.71767e-39
'DPYD'	-1.26596	0.00386413
'DPYSL2'	-1.58927	3.38038e-14
'DPYSL3'	-1.70795	5.48199e-44
'DRD2'	6.45857	0.000135159
'DRP2'	-4.07147	0.0282554
'DSC2'	1.39647	7.71892e-137
'RCAN1'	2.18687	7.10832e-171
'DSG1'	2.4665	4.46057e-47
'TSC22D3'	-2.05478	2.51024e-37
'DTNA'	2.69406	0.000225867
'HBEGF'	1.78609	8.43923e-49
'DTYMK'	-2.12575	4.84202e-47
'ECM2'	-2.36277	1.6902e-11
'DUSP1'	3.09408	0
'DUSP3'	1.83707	2.60417e-85
'DUSP8'	1.48942	1.25921e-08
'DUSP9'	-2.44339	0.0460899
'DUT'	-1.52424	1.29141e-56
'DVL1'	-1.37579	1.51323e-44
'E2F1'	-2.6737	1.78045e-10
'ECE1'	1.12037	6.92011e-76
'TYMP'	-2.89139	7.25046e-235
'ECH1'	1.10917	4.04681e-37
'ECT2'	-1.68069	5.11372e-84
'EDA'	-5.42709	2.24755e-06
'S1PR1'	1.80949	0.000468948
'LPAR1'	-1.76346	6.183e-14
'EDN1'	2.28875	5.26055e-217
'EDNRA'	-1.89242	4.53769e-09
'KRT24'	2.14234	1.8423e-07
'AGO4'	-1.73917	2.80595e-15
'EEF2'	-1.09941	3.98752e-239
'EFNA1'	1.56721	2.06311e-85
'EFNA4'	-1.14762	0.00953815
'EFNB3'	-5.32396	7.40794e-11
'EGF'	1.99144	0.00363122
'MEGF8'	1.57348	2.35499e-61
'EGFR'	-1.13715	1.83466e-156
'EGR1'	-1.13067	9.0372e-58
'PRXL2C'	-1.82632	8.6e-19
'ZNF367'	-3.18558	4.19289e-18
'EGR3'	4.00082	2.48007e-31
'PLPP4'	7.07348	1.22858e-05
'MPZL3'	2.05125	2.75025e-58
'KRT78'	4.72412	6.17682e-13
'DNAH10'	4.40804	0.0134558
'AMN1'	1.46331	3.35912e-13
'DTX3'	-1.32561	3.34782e-05
'MYRFL'	6.40821	3.13359e-05
'PLBD2'	1.20155	2.36126e-33
'PIANP'	4.33775	0.0158877
'EIF2S3'	-1.10235	2.9507e-104
'ADCY4'	3.12453	9.08239e-20
'EPHA2'	1.47368	3.60783e-193
'FAM227B'	1.46521	0.0116785
'GRAMD2A'	-2.72263	1.39871e-15
'PATL2'	3.36452	7.50774e-11
'ZNF778'	1.05997	5.09938e-08
'WDR90'	-1.73322	2.39038e-13
'EME2'	2.4686	1.10635e-64
'ZNF48'	-1.56893	2.31095e-05
'EIF4B'	-1.41161	2.29628e-221
'EIF4EBP1'	-3.33837	3.35065e-184
'EIF4EBP2'	1.32988	1.49462e-81
'DZIP1L'	-6.15395	7.60828e-05
'ZNF585A'	1.14792	9.57976e-10
'ZNF626'	1.48092	2.11031e-09
'NIBAN3'	4.92263	0.00363892
'ELF3'	4.19145	5.94778e-50
'TMEM201'	-2.07518	1.38483e-16
'ABCA2'	-1.65646	0.0187526
'APOBEC3F'	-1.71172	6.30706e-11
'CREG2'	3.2422	5.91766e-14
'TET3'	1.69254	1.70153e-67
'KRTCAP3'	-2.42005	1.01608e-24
'TIGD1'	1.01594	0.0294639
'KCTD6'	-1.23706	0.000149341
'LIPH'	2.49883	1.15586e-06
'ARL13B'	-1.83374	2.08176e-29
'EML1'	-1.23469	1.39668e-05
'RPL22L1'	-3.39937	7.03348e-222
'MUC20'	6.4252	7.7628e-17
'CEP112'	-3.40561	7.70926e-10
'CENPV'	-2.52487	0.000695432
'ZNF385C'	3.22029	4.04034e-13
'LYRM9'	1.25677	0.00658818
'CENPX'	-1.85937	8.16493e-18
'LRRC45'	-2.17682	3.8941e-07
'TRIM65'	-1.36179	5.77798e-08
'UNC13D'	3.71389	6.22537e-35
'RDM1'	-2.1686	0.00441321
'EMP2'	-2.0081	8.59179e-37
'EMP3'	-2.07987	5.25315e-43
'ZBTB7C'	2.47477	0.0479802
'ZNF584'	-1.25092	0.000144878
'ZSCAN4'	4.40827	0.0134538
'DNAH12'	9.02082	1.32348e-09
'DENND6A'	-1.60057	1.45291e-43
'C4orf46'	-2.38097	1.71682e-40
'TMEM154'	-1.47809	4.80049e-207
'PRIMPOL'	-1.31778	8.81495e-13
'ENG'	-1.17682	0.00489349
'ENO1'	-1.2502	5.00713e-287
'TCTE1'	5.98196	0.00081622
'ENO3'	3.1127	4.30253e-18
'SLC29A1'	-2.49206	4.64541e-43
'TUBB'	-1.20908	9.01917e-202
'ADAM32'	1.76549	0.0383113
'LGI3'	7.4585	2.10519e-06
'TMEM268'	-1.28104	3.14167e-12
'CCDC171'	-1.89959	0.000907587
'ANKS6'	-1.35017	9.4621e-16
'SLC25A43'	-1.55076	8.14651e-23
'NRK'	-2.33323	1.73441e-05
'EPB41'	-1.3614	4.08289e-25
'INTS6L'	1.52947	1.59283e-37
'ZNF449'	-1.43479	4.51093e-10
'EPB41L1'	2.61857	1.13262e-08
'EPHA1'	-1.64594	3.84405e-79
'CERS3'	-1.45808	4.84272e-55
'EPHA4'	2.47628	1.29274e-31
'EPHB3'	2.49488	1.00023e-18
'EPHB4'	-1.11558	3.64231e-35
'EPHX1'	1.61868	1.98616e-16
'EPHX2'	1.03117	0.00233997
'EPOR'	-2.27682	0.00360767
'EPRS1'	-1.3227	1.65857e-165
'SLC36A1'	1.36784	1.24011e-22
'AKT1'	-1.1879	6.19924e-56
'ERG'	2.78467	2.42122e-10
'ERV3-1'	3.02637	2.57256e-30
'FBL'	-1.71879	4.67032e-117
'ESD'	-1.22559	5.21011e-56
'ALAD'	1.07879	4.49379e-11
'ETV1'	-1.96639	1.60751e-11
'ETV4'	-1.70601	2.38925e-67
'ETV5'	-1.72174	2.59965e-53
'MECOM'	-1.91481	7.65929e-07
'EXT2'	1.18198	5.49322e-105
'EXTL2'	1.26744	1.31476e-25
'EXTL3'	1.14361	5.27131e-53
'ALCAM'	1.54189	6.68012e-248
'F2'	4.78034	0.0265455
'F2R'	1.00207	7.27477e-24
'ABCD1'	2.24748	1.00141e-38
'F5'	3.40787	0.0195173
'F8'	3.4227	1.51097e-21
'ALDH1A1'	1.56737	0.00317944
'ALDH2'	-1.68967	1.67257e-42
'FABP5'	-1.26004	9.00607e-55
'FANCA'	-3.02962	4.4457e-39
'FANCC'	-1.81258	8.22112e-21
'FANCD2'	-3.51102	3.78282e-81
'FANCE'	-2.28566	1.64422e-19
'ALDH3A1'	1.84025	0.00132932
'PTK2B'	1.83686	2.77287e-115
'FANCB'	-2.88457	1.26688e-12
'FANCG'	-2.73357	4.27593e-44
'FAP'	3.6221	1.95464e-34
'FASN'	-1.81067	0
'OR5AS1'	1.97021	0.0347259
'SMTNL1'	2.35839	0.000367687
'ENKUR'	9.82055	2.31218e-11
'UNC5B'	1.09315	2.60172e-07
'ZNF25'	-1.19174	6.30377e-07
'RTKN2'	-1.22186	0.00119629
'HYLS1'	-1.21103	1.70169e-07
'SLC37A2'	1.83476	6.15946e-48
'TLCD5'	-3.67448	5.36859e-10
'TPCN2'	-1.30172	1.62462e-09
'ALDH1A3'	-1.69027	9.04593e-154
'FBN1'	1.35207	6.44056e-14
'VWCE'	3.93639	4.56476e-08
'DDIAS'	-3.2731	3.45874e-55
'SKA1'	-3.84835	3.27023e-77
'CFAP53'	5.5	2.13274e-53
'OTUD1'	2.71832	1.2451e-207
'FBP1'	4.09113	2.12891e-16
'TIGD3'	2.27882	0.0395811
'RNF152'	-1.00307	1.85404e-18
'ZNF438'	-1.38346	0.000465237
'HNRNPA3'	-1.33592	3.90381e-196
'ALDH3B1'	2.92256	0.00846828
'RASGEF1A'	-3.29239	3.40105e-06
'FAM171A1'	-1.11594	8.70832e-08
'NSUN6'	1.34544	1.11564e-14
'SKA3'	-3.45987	2.11251e-61
'MICU2'	-1.06597	3.5023e-19
'SPATA13'	-1.51694	0.000479395
'CPNE2'	-1.87813	4.43385e-22
'AK9'	1.30737	0.00041149
'BEND6'	1.06197	0.0269422
'ADGRF4'	4.27078	2.00771e-141
'TMEM217'	3.56853	8.16991e-22
'C6orf89'	1.00617	1.30858e-50
'ARMC12'	8.44912	2.07494e-23
'SMIM29'	-1.355	9.63701e-09
'KDM1B'	1.09998	8.49271e-39
'PXDC1'	-1.58392	7.25553e-21
'FAM200A'	1.44955	1.08e-13
'SP8'	3.91667	3.51906e-16
'PPP1R35'	-1.28537	9.22286e-10
'DAGLB'	1.37541	3.77261e-20
'PRR15'	1.23184	4.62457e-31
'RSBN1L'	-1.68827	7.81894e-27
'BEND7'	-3.93171	4.15696e-08
'FDPS'	-1.08617	5.36681e-108
'PXT1'	3.77089	9.93766e-05
'NKAPL'	5.41582	2.42565e-23
'NYAP1'	-3.62789	2.38546e-07
'FEN1'	-1.48261	1.55131e-37
'GPC4'	-3.60853	4.892e-08
'FGD1'	-2.35081	6.50611e-19
'FGF2'	-1.50245	1.53377e-127
'FGF5'	1.40666	2.7968e-10
'FGF14'	2.60066	0.0129996
'FGFR1'	-1.26598	7.27035e-07
'FGG'	6.66808	5.95704e-05
'FGL1'	5.78027	0.00166355
'FHL1'	-3.05311	0
'FHL3'	-4.05332	3.56754e-85
'VEGFD'	4.6284	0.0368793
'NID2'	1.71621	0.0320721
'LAMB4'	2.16277	0.024593
'CLCA4'	3.36624	0.0002944
'MRAS'	-1.14754	0.00883877
'ATF5'	1.76599	1.2294e-62
'FKBP1B'	-1.59005	9.92571e-08
'RASA3'	-2.26251	4.94506e-09
'ZFP30'	-2.23902	2.98304e-10
'RHOBTB3'	-3.61086	5.16819e-14
'PPM1E'	-4.88594	0.020542
'DOLK'	1.58093	2.64022e-24
'CPEB3'	1.20374	1.46506e-07
'CILK1'	-1.1451	1.2601e-08
'ADGRL1'	-1.05773	1.29615e-05
'ATG14'	1.13274	7.65555e-13
'DZIP1'	-1.82561	2.49591e-12
'PLEKHA6'	2.15237	7.20782e-10
'MORC2'	1.66674	8.77257e-68
'ANKRD6'	-2.35993	6.58557e-14
'ZNF365'	2.59348	2.87026e-10
'DENND3'	-1.30603	1.02085e-20
'EPN2'	-1.07459	1.78213e-21
'WDR47'	1.40053	9.52364e-97
'MAPRE3'	1.21345	7.60133e-11
'ATF6'	1.1597	9.60409e-73
'RAB3GAP1'	-1.03399	2.29027e-54
'DKK1'	1.51957	4.13362e-14
'FOXF2'	-4.7481	0.0309395
'SCMH1'	-1.57978	1.68059e-21
'FOXC1'	1.74832	2.95809e-29
'FOXD1'	-2.26665	3.17597e-14
'TPX2'	-3.14941	1.43029e-260
'PAXIP1'	-1.29199	4.53195e-12
'EFR3B'	4.18591	1.2518e-11
'FOXD4'	4.31343	3.46126e-05
'NINL'	-1.48124	7.45854e-06
'MYH15'	-1.22224	0.0164839
'KDM2A'	1.06037	3.33084e-63
'HMGXB3'	1.07098	1.51139e-50
'CEP131'	-1.70892	2.23197e-07
'CEP152'	-1.61878	1.26623e-14
'IGSF9B'	1.8084	7.69392e-07
'FOXL1'	1.63029	1.5156e-08
'GOLGA8A'	1.40544	8.9861e-83
'MYO16'	5.1203	6.23547e-12
'KDM4B'	1.5113	1.30732e-25
'MAST3'	-2.3189	1.30141e-05
'PHLPP2'	-1.03267	5.40265e-08
'FOXE1'	-1.20951	0.00136355
'TNIK'	2.41271	2.92162e-40
'KIF21B'	-5.70648	1.90366e-29
'FOXM1'	-2.91627	6.09666e-126
'ZHX3'	-1.20009	2.39658e-12
'ZSWIM8'	1.18001	4.60237e-39
'NMNAT2'	3.75366	7.91361e-34
'FOXO1'	1.22717	1.70687e-19
'EXPH5'	-2.16869	2.89755e-17
'TRIM35'	-1.18877	1.16595e-13
'FOXO3'	1.32318	1.11218e-61
'ARHGAP26'	1.69911	1.88525e-32
'SIPA1L3'	1.20892	2.82551e-18
'IQSEC2'	-1.05216	0.00425242
'SARM1'	5.1176	1.15619e-07
'FOXO3B'	-1.10145	0.0107836
'MCF2L2'	2.16772	0.000338197
'NFASC'	2.08284	2.87764e-12
'FLG'	3.28396	1.48391e-33
'CAMTA2'	-1.43526	9.25661e-28
'COLGALT2'	4.33786	0.000627441
'KDM6B'	1.66314	1.15472e-61
'NACAD'	-2.89964	1.38253e-05
'FCHO1'	-6.25068	5.62443e-05
'GRAMD4'	-1.12943	1.06657e-07
'NCDN'	1.86795	1.54855e-52
'SEPTIN6'	-2.36123	1.74233e-10
'TBC1D9'	1.16473	3.75314e-28
'MAPK8IP3'	1.6552	2.32345e-44
'NUP205'	-1.69413	9.84395e-130
'LPIN1'	-1.29047	4.66834e-71
'CEP68'	1.3079	1.17573e-16
'PASK'	-2.33946	1.69275e-26
'RFTN1'	-1.25707	1.61598e-14
'DIP2A'	-1.32608	9.64022e-29
'KANK1'	1.01726	5.31555e-29
'FBXL7'	-4.30612	0.00070801
'GSE1'	1.24222	3.1779e-12
'ZC3H4'	1.03336	3.67757e-23
'SULF1'	1.90464	3.02001e-08
'TBC1D1'	-2.27724	2.73258e-76
'NBEAL2'	-1.00433	1.17434e-21
'RRP12'	1.47679	1.59409e-68
'FLT3LG'	-1.42888	0.0381664
'TMEM131L'	1.3468	4.18547e-23
'COBL'	2.61676	1.54816e-05
'ASTN2'	1.1898	2.88414e-05
'KATNIP'	1.02253	3.33819e-16
'MCF2L'	3.92246	0.0387263
'EXOC7'	1.40146	1.49159e-106
'ADGRL2'	1.10825	2.19115e-22
'TSPYL4'	1.00464	1.36467e-09
'CLEC16A'	1.0908	2.48006e-25
'POFUT2'	1.31332	2.81912e-31
'NUP160'	-1.14612	5.50837e-50
'ADGRL3'	2.22227	0.00153753
'AGTPBP1'	-1.64737	5.2494e-24
'IQCE'	1.03662	7.24337e-10
'FMO4'	3.18822	7.86568e-33
'ICOSLG'	1.22421	4.16633e-25
'NCAPD3'	-1.63056	5.0888e-49
'SATB2'	1.4384	1.65289e-06
'SLC9A8'	1.64991	3.26749e-51
'MAN2B2'	1.58877	1.33277e-43
'NEDD4L'	1.34175	3.92729e-143
'SASH1'	1.31855	8.53632e-16
'TTC28'	-1.15134	4.68968e-05
'CLASP1'	1.3203	2.12485e-115
'SYNM'	2.62236	1.26761e-38
'VPS39'	1.06078	8.98788e-49
'FN1'	1.11184	8.14485e-22
'HAUS5'	-1.95396	2.85216e-17
'OBSL1'	-1.41777	1.21157e-09
'ARHGEF18'	1.39682	9.84258e-67
'TNS2'	-1.21676	0.0120531
'CRTC1'	1.04959	6.15813e-05
'ZDHHC17'	-1.20033	3.72123e-15
'PIP5K1C'	1.10659	3.15303e-18
'NCAPH'	-3.52754	1.79888e-97
'FRAT2'	-1.63745	6.00332e-05
'EXOSC2'	-1.07674	5.03715e-16
'SIRT4'	4.43083	1.59627e-05
'NCS1'	-1.24916	1.9869e-37
'MLYCD'	1.64791	2.56493e-07
'FNTB'	1.06128	3.23281e-08
'NOMO1'	1.04737	8.41359e-90
'ITGB3BP'	-2.62282	8.20493e-26
'GRIP1'	1.34555	3.4083e-06
'RYBP'	1.04802	5.2636e-24
'GPR161'	-3.66486	9.99913e-81
'RHOQ'	-1.3565	5.58121e-30
'SF3B3'	-1.24789	1.6795e-103
'ANGPTL2'	-2.74493	0.000337067
'ABCB10'	-1.85595	3.86637e-45
'FOLH1'	2.13007	1.00125e-14
'ABCA6'	3.55992	0.00241101
'GCAT'	-1.572	2.86477e-12
'PHF3'	-1.3157	7.20708e-33
'QPRT'	-2.02817	2.4665e-17
'FOLR1'	6.982	1.69633e-05
'TGDS'	-1.52493	1.17546e-17
'CES3'	1.71831	2.57333e-06
'MACF1'	1.20021	1.33638e-174
'RPL13A'	-1.46762	1.93569e-265
'ARHGAP45'	2.2263	1.16546e-32
'CLCF1'	3.60427	6.74173e-25
'MMD'	-1.35367	3.01097e-10
'FOSB'	2.45644	6.93265e-08
'MAPK8IP2'	1.75275	0.00370471
'ARL2BP'	-1.04699	6.54989e-24
'SMUG1'	-1.24423	5.34631e-12
'DDX58'	-1.02466	5.44068e-168
'ORC6'	-2.51065	5.82529e-51
'CLEC5A'	2.67874	0.0435871
'SH3BP1'	-2.8344	1.07144e-121
'CBLC'	-2.23832	8.96003e-54
'FAM89B'	1.32126	7.2366e-18
'CA14'	4.01523	0.036175
'LRRC6'	-2.56857	0.0204692
'LDOC1'	1.14012	2.37182e-09
'PPP1R15A'	1.16454	1.00078e-22
'POLA2'	-1.52316	5.96329e-27
'TRIM29'	1.94471	0
'PLXNB2'	1.31441	9.65453e-145
'SLC7A11'	-2.22121	2.31629e-180
'PLA2G15'	2.13708	1.33186e-27
'CEMIP2'	2.13466	0
'SGK3'	-1.95004	2.58606e-11
'PRKD3'	-1.44311	3.17166e-61
'CADM1'	-1.83641	1.14865e-10
'GSPT2'	1.04778	3.2281e-05
'GABARAPL1'	1.44185	2.81638e-39
'OSBP2'	1.05196	4.59184e-17
'MAFF'	1.07241	2.32837e-42
'FLRT2'	1.85853	4.50257e-258
'ARHGAP8'	-1.12396	8.09792e-08
'KIF4A'	-3.20586	2.09247e-79
'EML2'	-1.72173	5.39054e-82
'NAA80'	-1.56896	0.00015065
'TFIP11'	1.40481	3.83657e-52
'CLDN15'	2.4579	2.39399e-13
'ALOX12B'	-3.05434	0.00173269
'CNOT6L'	-1.41909	2.31799e-32
'GAS2L2'	7.96634	2.07983e-07
'PELI3'	-1.5491	0.00886581
'ALOX15B'	-3.34953	7.91096e-137
'ALPL'	-4.44386	0.0133617
'CENPI'	-3.5734	1.15896e-37
'NR5A2'	2.30454	6.02239e-08
'FTH1'	2.19868	0
'FTL'	1.3075	2.61287e-180
'GAST'	6.22535	6.00802e-05
'FUT1'	-1.61476	2.55381e-08
'FUT2'	2.73459	1.79314e-50
'FUT3'	1.3279	4.00802e-05
'FUT4'	-1.90687	4.25661e-08
'FUT8'	-1.10254	2.46263e-14
'EPHX4'	-1.72723	0.00310574
'SERHL2'	1.5771	0.000441787
'FYB1'	1.25448	0.0411657
'IPMK'	-1.56351	1.40568e-12
'LCLAT1'	-1.37395	5.53993e-14
'CADM2'	1.70047	0.0243777
'ZNF620'	1.36248	0.00719837
'ANKRD18A'	-1.53007	0.00025384
'MMS22L'	-3.35375	1.47711e-67
'KCTD13'	1.66217	3.65388e-16
'ASPHD1'	-3.16857	6.68391e-07
'EHBP1L1'	-1.1808	2.47362e-34
'CXorf58'	3.67106	3.34157e-05
'SLC37A4'	-1.81693	1.08572e-26
'RNF169'	-1.97337	1.37247e-40
'CALHM5'	1.73334	1.17224e-05
'BPIFC'	2.67898	0.043576
'LCORL'	-2.10057	7.87846e-17
'CNIH2'	3.07501	0.0133305
'AKNAD1'	2.64003	0.00652995
'PHYHD1'	-2.67665	1.21418e-09
'ZDHHC24'	1.46282	9.42082e-20
'MEIOB'	-5.12775	0.0122608
'VXN'	4.40837	1.75404e-09
'GAA'	1.11629	1.12769e-18
'GABBR1'	-2.31527	2.5629e-35
'MPV17L'	-1.15195	0.00102266
'TMCO4'	-2.39562	7.30222e-17
'PLA2G4F'	-1.41039	1.90797e-05
'ANKK1'	2.64961	2.0926e-19
'TCP11L2'	-2.85872	0.000125739
'ZNF718'	1.03925	5.64206e-05
'GABRA2'	-4.59637	0.0396964
'PCSK9'	-2.95266	0
'C19orf38'	3.63056	0.000227476
'ANKRD31'	4.71625	7.71644e-08
'GABRB3'	4.01582	0.0319293
'NATD1'	2.04558	9.4115e-16
'LMNTD2'	3.03482	1.74083e-09
'GK5'	-1.40097	6.05875e-16
'EML3'	-2.16063	9.23529e-31
'GABRE'	-1.71971	1.60127e-18
'ST6GALNAC3'	-3.0715	0.0415832
'LYSMD2'	-2.16423	5.7488e-31
'MAMDC2'	-3.09191	1.0618e-14
'C10orf67'	4.06025	8.90872e-08
'HEATR9'	5.47511	5.82771e-09
'CATSPERE'	6.21371	0.000378856
'CATSPERD'	5.26548	0.00887782
'PLCXD2'	2.35704	0.000256504
'ARHGAP30'	5.38517	1.05396e-08
'C9orf43'	4.25536	7.41315e-23
'UTS2B'	2.67937	0.0485565
'KIAA1549L'	1.17759	6.68355e-19
'PRPF40B'	-1.14721	1.29993e-13
'RASGRP3'	3.34133	6.2981e-25
'RAD54B'	-2.79011	1.80962e-44
'TMEM59L'	6.00072	3.57264e-11
'CFAP45'	1.65981	0.000875046
'FSCN2'	6.3651	0.000242544
'GAK'	1.40123	1.81391e-80
'SLC39A6'	1.19375	2.20772e-98
'GCA'	1.9866	1.55305e-81
'SVIP'	-1.84456	3.78638e-11
'LMOD1'	5.54625	0.00348324
'BAMBI'	1.78924	6.47874e-76
'RHBDD3'	1.72399	1.46544e-14
'KLK5'	1.31825	8.72059e-33
'DNAJB5'	-2.30665	1.99527e-78
'METTL7A'	-2.86137	1.60681e-09
'ABTB2'	3.51395	9.6328e-89
'YIPF3'	1.31936	1.63175e-57
'PARM1'	2.06218	0.000139719
'GALK2'	-1.14262	4.03159e-10
'ZNF345'	1.05346	0.0442811
'BRMS1'	1.45497	1.33369e-57
'USP49'	1.08656	8.13843e-11
'ABHD14A'	1.82325	2.30189e-07
'SPEF1'	5.5458	0.00348707
'POC1A'	-3.04629	2.09327e-39
'ABI3BP'	-1.3395	0.000229227
'PLEKHG4'	-3.79484	9.95494e-28
'GALNT2'	1.76415	1.10894e-280
'IFFO1'	-3.38783	9.76674e-09
'CCDC28A'	-1.63556	1.7994e-08
'TMEM158'	1.60075	6.2575e-16
'POT1'	-1.09598	2.38176e-14
'RTTN'	-1.10747	8.77274e-37
'GALT'	-1.07939	3.8716e-06
'NALCN'	2.47563	0.00406286
'TMIE'	3.28945	0.00754848
'ASPM'	-3.58808	4.36832e-183
'GAMT'	-2.22362	0.000166226
'NECTIN3'	-3.07179	1.07949e-06
'ZNF385A'	-1.14576	1.54265e-22
'SEC31B'	2.05259	1.41542e-10
'KANK2'	-1.08347	0.00306595
'GAP43'	4.53961	0.0105393
'DNAH1'	3.90181	1.85088e-35
'KRT23'	1.27412	0.00280419
'RNF167'	1.46991	3.168e-126
'TENM4'	1.21113	1.40256e-19
'FAM32A'	1.28564	9.93653e-56
'LRIG1'	-2.50005	1.62387e-32
'PCDHGA12'	3.0613	6.69813e-21
'CYP4X1'	-5.0119	0.0148245
'CHD5'	2.77052	0.0151129
'SETBP1'	2.30057	2.22539e-37
'MAGI3'	-1.21557	6.65481e-07
'AUTS2'	-2.52393	2.96723e-24
'RAI14'	-1.89315	5.42589e-68
'ARHGEF26'	-2.19346	2.23802e-05
'GPSM1'	-2.04849	1.37585e-05
'CCDC9'	-1.02047	7.58918e-09
'PYGO1'	-3.00138	5.84834e-14
'CCDC69'	-2.01285	1.75884e-09
'TCTN3'	1.74264	3.20237e-107
'ZBTB20'	-1.31611	0.0196402
'TTLL3'	3.96026	1.69126e-73
'PHF19'	-3.14009	8.31356e-81
'ABCA12'	3.75657	0
'IFT172'	-1.73776	1.93302e-12
'PCDHB5'	5.14526	0.00194235
'STEAP2'	-2.28077	5.06022e-10
'NPHP4'	-1.19923	3.77635e-07
'GAS1'	-6.71195	5.16118e-05
'PTPN22'	-1.95095	0.0150091
'GAS2'	2.01583	0.0422219
'PHGDH'	-3.65736	0
'B3GAT3'	2.21799	1.83185e-71
'FBXL5'	-1.16441	8.25042e-53
'OR2L2'	1.85257	3.58939e-06
'KLHL3'	1.42701	3.0281e-08
'FBXO10'	3.09219	1.73073e-45
'GATA6'	4.64254	3.54552e-106
'FBXO6'	-1.52096	9.43926e-20
'FBXO4'	-1.22427	6.91281e-06
'SACS'	-1.62461	4.87233e-82
'GATM'	2.89477	1.96654e-06
'IL1RAPL2'	5.47548	0.000733372
'CLDN17'	5.0434	0.0139666
'ANKRD2'	3.3379	4.99318e-06
'GBA'	1.91963	1.88864e-115
'GBGT1'	-5.34143	0.00113557
'NIPSNAP2'	-1.88323	6.3188e-80
'GBE1'	1.27455	6.38811e-46
'GBP1'	-1.22216	1.82097e-186
'HSPB8'	5.54882	2.5162e-103
'GCHFR'	-1.19251	0.0427543
'PTPN18'	-1.38861	2.37986e-13
'NUPR1'	-3.90111	2.40525e-201
'GCNT1'	-2.91751	3.53919e-46
'SLC17A5'	1.05323	1.46557e-09
'TIMM10B'	1.1636	7.39447e-32
'TIMM9'	-1.09927	2.81596e-14
'TIMM8B'	1.09778	1.59921e-13
'DAZAP1'	-1.4991	2.58197e-88
'GCSH'	-1.14413	2.3404e-24
'OR10H1'	3.39597	3.2572e-21
'RGS17'	2.76309	3.00235e-08
'BSCL2'	1.0892	4.78472e-18
'GREM1'	4.13149	0.000102849
'CKAP2'	-2.37617	1.05626e-167
'GDF9'	5.06024	0.00251351
'BEST4'	3.89049	0.000392949
'GEM'	2.93778	1.42965e-08
'AMFR'	1.07113	1.26344e-42
'GFPT1'	-1.22721	2.11155e-67
'GFRA1'	5.18573	0.00172545
'STEAP1'	-1.10155	8.10988e-09
'OPLAH'	-2.24708	1.36678e-15
'GHR'	-1.4221	0.000248686
'GIPR'	1.53951	0.0320583
'TRUB2'	1.58754	1.0168e-51
'CYFIP2'	1.84862	0.00013751
'USP21'	-1.07062	2.82112e-08
'ZBTB32'	2.3929	4.22341e-09
'UTP25'	1.6342	6.04396e-65
'GJB2'	-1.38152	1.07718e-149
'MTBP'	-1.49113	3.71456e-15
'ST6GALNAC4'	-1.53407	5.2089e-09
'KCNMB3'	2.53947	0.000227372
'GK'	-2.05196	7.60652e-13
'SDCBP2'	3.28622	1.87879e-89
'FAM155B'	-1.94809	1.269e-12
'CYTH4'	7.79837	4.52529e-07
'INVS'	-1.05562	1.81032e-10
'SNX5'	-1.05136	3.55449e-50
'CIDEB'	-1.56916	0.000572976
'PALD1'	-3.02892	0.00584045
'FILIP1'	2.33818	0.0359722
'GLA'	1.16225	8.44331e-26
'IL37'	3.13129	0.0108918
'DISC1'	-6.18185	0.00038626
'IL17C'	5.96491	5.97876e-30
'HCAR1'	3.10323	9.21015e-09
'GNMT'	4.78049	0.0262447
'COQ2'	-1.53698	2.79381e-28
'NFU1'	-1.35798	2.44944e-17
'KLHL20'	1.45593	1.62858e-42
'SULT1B1'	1.72006	7.04233e-42
'TEKT2'	-5.23201	0.00148744
'SRPX2'	1.61033	5.40788e-19
'RND1'	2.48918	1.11597e-18
'TP53TG5'	3.66005	0.00907035
'RBMS3'	-1.90478	5.06738e-06
'MOCS3'	1.86809	5.94087e-35
'ZNF330'	-1.00483	1.76979e-18
'RAB30'	1.7762	1.75734e-19
'RBMX'	-1.50698	1.41105e-131
'KCNMB4'	-1.98431	0.0240924
'TOR1B'	1.14701	7.71421e-32
'MCAT'	1.01864	2.76522e-07
'APOBEC3C'	-2.83341	2.86207e-139
'BIN1'	-2.08085	2.6716e-25
'GLRB'	1.31303	0.000359262
'TOR2A'	-1.38333	3.58588e-05
'GLS'	1.17246	9.47326e-132
'PCLO'	-2.15299	3.21627e-25
'GLRX'	-2.00242	1.84799e-06
'GLUL'	-1.40999	1.22542e-173
'GMPR'	-1.89657	6.05678e-07
'GNAO1'	3.03834	7.68031e-05
'GNB3'	-3.5078	0.0144315
'GNG11'	-2.491	9.17427e-06
'GNS'	1.33003	4.33681e-133
'AMY2B'	1.52225	8.12033e-07
'GP1BA'	2.47544	0.00110852
'GPC1'	1.8739	1.68093e-223
'GPD1'	2.96102	3.43789e-05
'PPP2R3B'	-2.0138	1.05289e-13
'SLCO4A1'	-1.95893	1.32781e-16
'GPR1'	5.23015	1.59736e-36
'IFNL2'	3.87099	0
'IFNL3'	3.78841	2.06961e-36
'IFNL1'	3.2406	1.9302e-224
'GPR3'	-1.64706	0.013676
'ZNF311'	1.25835	2.23288e-07
'FUOM'	-1.0302	0.00428391
'ANG'	-4.0714	9.88095e-07
'NUTM2E'	1.52324	1.40177e-11
'MKX'	-5.7487	0.0016945
'MAJIN'	5.40805	0.000951055
'SLC25A45'	4.80624	1.41899e-06
'TMEM80'	1.18328	1.46827e-07
'CCDC88B'	-1.39724	1.08269e-05
'RCOR2'	-2.64699	0.0465807
'HARBI1'	1.0159	0.000328167
'RASSF3'	-1.20648	6.51609e-13
'B4GALNT3'	1.33145	4.72974e-22
'GAS2L3'	-3.39466	1.0496e-19
'GATC'	1.31148	4.55627e-50
'MUC19'	3.4268	2.34902e-08
'SIAH3'	-4.88575	0.0214858
'SLC46A3'	1.79652	5.09999e-18
'PROX2'	3.92275	0.0387188
'TMED8'	-1.35617	2.91565e-26
'TEDC1'	-3.77133	2.94975e-27
'UTS2R'	1.76784	7.77385e-35
'SAXO2'	3.41315	1.23489e-18
'FBXL22'	2.33745	0.0216498
'CES4A'	2.21	5.80252e-07
'INO80E'	-1.27829	1.01804e-14
'ZNF843'	5.15883	0.0104186
'TSEN54'	-1.07494	6.85226e-06
'C17orf58'	-1.17445	0.000853418
'RNF227'	1.85526	1.78059e-27
'CFAP97D1'	4.18575	0.0223173
'FAM171A2'	-3.30642	0.0255088
'MEIOC'	1.41192	0.0366872
'CISD3'	-1.27064	1.81024e-11
'SLC13A5'	1.30968	0.0154783
'ENDOV'	1.90101	1.44206e-17
'LGALS9B'	-2.47163	2.53422e-06
'METRNL'	2.07759	1.27084e-16
'LAMA1'	2.18022	5.02714e-15
'HMSD'	-1.64977	0.00161472
'SSC5D'	4.63076	0.000181557
'ZNF547'	2.01599	3.01198e-07
'ZNF575'	1.93648	0.00656168
'NKPD1'	4.77093	1.77737e-06
'KLK9'	1.12911	0.0111903
'ZNF844'	1.60058	0.00610597
'WDR62'	-2.98786	3.9562e-21
'ZFP82'	-1.26615	0.00538179
'NWD1'	3.50133	0.000102057
'ZNF493'	2.70744	2.07256e-20
'FAM102B'	-2.52379	4.05978e-08
'CYB561D1'	1.97157	7.1912e-41
'BTBD8'	-1.23063	0.00420468
'SIRPB2'	1.84613	0.00578798
'CCDC150'	-3.11595	3.7056e-09
'ANGPT2'	1.60099	0.0426725
'NKIRAS2'	1.35754	5.0928e-48
'DLL1'	-2.87756	1.29069e-29
'DUSP28'	2.03336	6.21439e-07
'SLC9A9'	1.55399	0.000127692
'ZNF852'	1.04327	0.0208292
'ZNF660'	4.22561	0.00117725
'SUMF1'	1.5481	7.99377e-54
'RPUSD3'	-1.84686	1.80748e-31
'TPRG1'	1.31206	6.14138e-08
'DCAF4L1'	3.33778	1.23327e-11
'RNF212'	1.63695	0.0441543
'YIPF7'	5.85114	0.00133759
'ARL10'	-1.29854	4.24554e-12
'RELL2'	-1.15631	1.37029e-07
'KIF4B'	-3.98384	0.033631
'RGMB'	-1.61952	2.59939e-63
'CEP57L1'	-2.01235	4.07192e-38
'DCBLD1'	1.13352	6.65584e-41
'GPR35'	4.53944	0.00988802
'ATG9B'	4.37335	0.000547195
'ZNF789'	2.07537	2.16346e-26
'ANK1'	2.40831	0.00640928
'LSMEM1'	2.70043	1.26731e-07
'ZNF707'	1.26348	1.36065e-08
'MICU3'	-1.83201	0.0346202
'TRIQK'	-1.02763	9.33623e-15
'PAXX'	-1.54348	7.958e-08
'TMSB15B'	-2.79145	7.9579e-07
'ILDR1'	2.16795	0.0106726
'GRK4'	1.86828	0.00326166
'LIN9'	-2.63332	3.47814e-19
'TRIM59'	-1.85089	6.23564e-17
'ANK2'	-3.04303	5.10236e-08
'GRK6'	-2.48295	2.97799e-91
'GPX1'	1.27486	1.09994e-136
'GPX2'	2.15178	4.40751e-07
'GRB7'	-1.25397	1.00398e-18
'GRB14'	-2.227	1.14266e-06
'RAPGEF1'	1.05557	3.39429e-41
'DCPS'	-1.57042	1.40252e-24
'OSTM1'	1.22803	5.14615e-58
'SLC27A6'	-2.55696	1.31709e-06
'C11orf54'	1.25406	5.17842e-11
'AAMDC'	1.73924	2.42919e-10
'MRPL42'	-1.22747	1.10156e-39
'TMEM14A'	-1.08473	4.78364e-08
'FLVCR1'	-1.23052	3.27142e-12
'TMPRSS11E'	4.66766	8.40391e-36
'ASTE1'	1.00866	0.00167287
'HIPK2'	1.07716	5.80735e-49
'ANPEP'	-2.47372	9.06637e-62
'GRIK5'	5.55868	2.39389e-35
'SLC43A3'	-1.6719	3.10125e-85
'ATAD2'	-2.28502	1.10961e-92
'NR3C1'	1.01259	1.05607e-61
'METTL5'	-1.42516	5.43113e-34
'THYN1'	-1.37482	3.33874e-19
'UBE2T'	-3.56082	6.76322e-62
'STXBP6'	2.66027	0.00197011
'LGALSL'	1.51585	4.50343e-156
'SCG3'	3.60087	0.00169315
'NXT1'	-1.2727	1.30366e-11
'PYCARD'	-1.7862	6.25169e-16
'C6orf15'	5.78019	0.00174676
'TAGLN3'	-1.0642	4.45093e-05
'MYLIP'	2.28154	7.56424e-33
'CLEC2D'	1.52703	3.92677e-09
'CD274'	-1.47489	1.0217e-200
'RACGAP1'	-2.45476	1.17091e-160
'UHRF1'	-1.68247	5.58349e-32
'GRM5'	4.99299	2.84474e-05
'CXCL1'	5.944	6.42663e-211
'CXCL2'	6.48863	0
'CXCL3'	5.08905	1.45368e-262
'GSC2'	6.15883	0.000437903
'GSTM2'	-1.24727	0.00715152
'GSTM4'	-2.01771	2.14171e-08
'GSTT1'	1.05669	7.25507e-07
'MSH6'	-2.19898	4.08409e-91
'GTF2H2'	-1.14713	2.20022e-07
'GTF3C1'	1.14532	2.73442e-60
'BLNK'	-1.038	0.000480889
'PACSIN3'	-1.73618	2.40423e-30
'TMOD2'	-1.40918	5.6946e-14
'GUCY1A2'	3.94184	3.03877e-06
'NCAPH2'	-1.66636	1.41229e-44
'CYP2S1'	-3.49142	5.70589e-86
'GUCA1B'	1.60068	0.00536777
'ZDHHC8'	-1.01586	1.8746e-12
'VPREB3'	4.62857	0.0368671
'GRHL1'	1.28112	6.01862e-08
'NPC1L1'	7.60818	1.13383e-06
'ANAPC2'	1.02576	2.19481e-12
'SNX10'	-2.57155	4.33814e-25
'PSMC3IP'	-2.19002	7.81777e-18
'GPSM2'	-1.61453	7.40776e-74
'CCDC106'	-2.16161	5.75006e-08
'EEF2K'	-1.02997	5.31389e-09
'GMPPB'	-1.54497	1.38555e-22
'GPR132'	2.04549	0.00709554
'RPA4'	2.95473	0.0197948
'PKN3'	-3.66217	2.0901e-16
'IL19'	5.04378	0.0143857
'CDIP1'	1.46575	3.89181e-59
'PSAT1'	-3.90403	0
'MDFIC'	-1.20924	8.71056e-14
'A1CF'	4.91793	0.0189971
'DONSON'	-1.96852	3.13692e-37
'RHOD'	1.01966	2.00871e-35
'LMCD1'	2.15881	0.00325095
'NOP53'	-1.0017	1.07238e-33
'ACAA1'	1.96393	3.25205e-189
'SH3KBP1'	-1.24848	1.44508e-55
'H1-2'	5.24603	4.8617e-272
'H1-3'	5.0434	0.0139666
'H2AC8'	4.12729	3.71246e-09
'H2AC7'	4.18575	0.0223173
'H2BC5'	4.96803	5.4439e-45
'ANXA2'	-1.30592	0
'HAGH'	-1.01763	1.72142e-08
'HADH'	-1.1543	3.83207e-20
'HAL'	1.66365	0.021246
'HAS3'	-1.08199	8.25249e-41
'HCLS1'	-1.7742	0.00180822
'ANXA4'	1.0451	1.16591e-61
'HELLS'	-2.24247	9.69828e-39
'ST6GALNAC6'	-1.00732	1.15391e-08
'ERVW-1'	2.30344	0.000166034
'ADGRE2'	1.13346	1.00385e-09
'KCNIP3'	-5.13393	1.44259e-05
'CXXC1'	2.4274	7.85533e-171
'ZNF354C'	-1.87797	2.46282e-09
'NT5C'	-1.77122	8.96972e-24
'EHD2'	-1.21853	4.08303e-58
'ANXA6'	-3.83321	2.46855e-45
'HIP1'	-1.03205	3.74533e-12
'HIVEP2'	1.75611	6.12717e-195
'HK2'	-1.60275	9.96626e-99
'HLA-DOB'	2.06748	5.796e-17
'AOC2'	3.07228	4.31548e-22
'MR1'	1.5605	1.49843e-67
'HMBS'	-1.18701	3.88723e-18
'HMGB1'	-1.11835	5.24325e-136
'HMGB2'	-3.84665	4.55167e-260
'HMGB3'	-1.96358	4.99307e-64
'HMGCL'	1.28947	1.8568e-28
'HMGA1'	-1.83027	4.7249e-67
'HMMR'	-3.90717	4.61503e-158
'FOXA1'	3.76601	1.27609e-10
'EIF4E3'	-1.85856	1.76763e-08
'SLC29A2'	-2.76778	1.43791e-12
'HNRNPA1'	-1.43154	0
'HNRNPA2B1'	-1.47642	0
'HNRNPC'	-1.20724	1.57841e-186
'HNRNPD'	-2.42819	0
'HNRNPH3'	-1.73269	9.67237e-203
'ACACB'	-1.29623	0.0213935
'HOXA5'	1.90998	2.98969e-06
'APBB1'	-1.19703	0.00176381
'HOXC4'	-2.10975	0.00651356
'HOXC5'	-1.70043	0.0219067
'HOXC8'	-1.21014	0.00466673
'HOXC11'	1.59283	5.52672e-13
'HOXC13'	1.23444	0.00387039
'HPCAL1'	1.01865	4.80058e-17
'HPRT1'	-1.69953	7.1939e-68
'HPS1'	1.24727	8.38941e-31
'HPX'	4.8574	9.12736e-07
'AGFG2'	-1.11185	0.00132306
'HES1'	-1.1648	0.000423602
'HSD11B1'	-1.47194	3.65666e-08
'HSD17B1'	1.11299	0.000107607
'HSF2'	-1.41457	6.39207e-09
'DNAJB2'	2.24758	5.32163e-85
'HSPA1A'	2.59265	3.7375e-24
'HSPA1B'	2.52902	1.32586e-57
'HSPA1L'	3.05164	3.88198e-10
'HSPA2'	2.44826	2.45395e-75
'HSPB1'	1.41018	7.96719e-155
'HSPB2'	2.56605	0.00551507
'BIRC5'	-2.98961	3.07572e-125
'PPM1J'	-1.66459	7.64299e-15
'HTR1B'	-2.07924	0.00731303
'HTR6'	4.01544	0.0331945
'CHSY3'	-4.47601	0.000332164
'ICA1'	-2.47979	2.09309e-07
'ICAM1'	1.75827	4.06322e-178
'NLRP10'	3.41334	0.00038067
'ANO9'	-1.24831	1.76639e-08
'ICAM4'	4.71635	1.07409e-09
'CENATAC'	1.14801	0.00160074
'B4GALNT4'	-3.75303	4.75685e-17
'RNASE10'	2.06007	2.63476e-05
'ARL16'	1.52151	1.88485e-33
'MSL1'	-1.28319	2.98718e-55
'ZNF546'	2.99944	1.25321e-10
'ANKRD45'	2.64388	0.00015873
'C1orf174'	-1.44072	1.26476e-13
'ARMH1'	3.82327	0.0473265
'ZFP69'	-1.49715	0.000400696
'ID1'	-2.67426	3.10291e-26
'ID2'	3.5534	4.00219e-22
'C2orf74'	-1.34977	4.68283e-08
'CCDC39'	1.13781	0.0330825
'TMPRSS11A'	6.15037	3.95829e-15
'LRRC66'	3.53955	0.012001
'STING1'	-2.0221	2.35918e-30
'ZC3H12D'	3.10373	0.0433479
'COL28A1'	4.96976	0.00336365
'TSPAN33'	-2.23191	1.42348e-05
'AGBL3'	1.83888	0.0160794
'ZNF517'	1.5182	0.00021431
'ACER2'	1.99204	6.1146e-11
'ZC3H12B'	2.25272	0.0180861
'HEPHL1'	-1.04767	2.27645e-36
'IDH2'	-1.71126	8.55049e-60
'GOLGA6A'	7.74397	5.75378e-07
'FMN1'	2.06385	3.07631e-08
'IDUA'	2.43652	6.32423e-08
'IFI16'	-1.04379	1.3644e-127
'NCCRP1'	1.36043	9.81365e-05
'ZNF404'	2.12177	2.59695e-08
'ZNF677'	1.38052	3.54316e-19
'IFI35'	-1.60287	5.67255e-45
'CCDC18'	-1.92312	2.49702e-16
'MYBPHL'	4.18617	0.0230943
'IFIT1'	-1.55261	0
'DYNLT4'	1.4596	0.0132952
'IFIT3'	-2.09469	0
'IFNA1'	5.26603	0.00766074
'MSGN1'	4.77108	9.45032e-05
'CRACDL'	2.70396	1.79253e-20
'SOWAHB'	2.88735	1.24375e-09
'SLC10A6'	-1.24223	0.00514512
'HSD17B13'	5.78042	0.00157543
'IFNB1'	4.74655	2.04622e-120
'FBLL1'	5.33766	0.0011082
'MTX3'	-1.05877	3.57768e-27
'RSPH4A'	2.88982	0.0284309
'ECT2L'	3.50121	0.000124073
'EYS'	6.41279	0.00016147
'ZNF391'	-1.453	3.65569e-05
'ZFP57'	-1.78712	2.10701e-27
'OR2A1'	1.71629	4.53292e-06
'FAM71F2'	3.61433	2.27266e-05
'KIF24'	-2.46285	2.75341e-12
'TUBB2B'	2.25212	9.13693e-12
'C6orf52'	3.35851	3.23586e-09
'AMIGO2'	-1.6168	1.04559e-58
'IGF1R'	1.81117	4.34956e-203
'ARPIN'	-2.82729	3.78596e-44
'IGF2R'	2.08514	0
'SKA2'	-1.44417	1.11192e-33
'GEN1'	-1.5873	3.09056e-44
'IGFBP4'	2.11024	4.17262e-70
'FTCDNL1'	1.65709	0.000171448
'NIPAL4'	-1.18773	2.62017e-36
'ZNF713'	1.37841	0.0144822
'NMNAT3'	-2.03482	0.038288
'ACADS'	-2.4745	2.90189e-06
'DNAAF3'	-1.7523	0.000373027
'ZNF429'	1.05211	0.00374855
'RAET1G'	2.34107	1.23198e-52
'LCE1E'	6.36561	0.000201179
'LCE3E'	2.21077	0.000198928
'ANKRD37'	1.14139	0.0150379
'SPATA12'	4.62806	0.0398978
'POLN'	2.82331	6.90842e-06
'BMP8A'	1.05525	0.0061287
'IL1R1'	-1.21291	1.72286e-07
'IL2RG'	1.94854	0.0169616
'IL6'	3.42336	2.79891e-187
'IL6R'	4.39189	3.78616e-163
'CXCL8'	5.71997	0
'CXCR1'	2.65942	0.0224592
'IL11'	2.36707	2.75906e-08
'IL11RA'	1.70967	0.000434378
'IL13RA1'	1.00223	5.33599e-49
'IL13RA2'	2.63721	5.76363e-05
'RFLNB'	-3.38703	5.7478e-17
'AQP3'	1.64472	4.77508e-141
'IL15'	1.6953	8.03514e-26
'IL16'	1.35776	3.73332e-06
'TNFRSF9'	1.70769	8.47134e-08
'ILF3'	-1.07381	7.57259e-115
'IMPDH1'	-1.0201	4.89643e-22
'IMPDH2'	-1.524	2.74599e-123
'INCENP'	-1.99707	7.33546e-29
'INHBC'	4.44216	5.57782e-07
'INSIG1'	-1.4087	7.27469e-89
'AQP7'	5.04391	0.0151883
'INSR'	-2.14622	0.000319543
'IRF4'	-4.2321	5.41122e-05
'ITGA4'	-1.88392	3.52927e-25
'ITGA5'	1.05096	1.98824e-126
'ITGA7'	1.45627	0.00984684
'ITGAM'	3.97943	2.9728e-06
'ITGB2'	1.78842	0.00137519
'ITGB4'	-1.55687	0
'ITGB6'	1.11427	1.00162e-16
'ITGB7'	2.92296	0.00850343
'ITGB8'	2.52302	0
'ITPR1'	1.53118	2.46666e-08
'IVD'	-1.60929	2.35848e-24
'JARID2'	2.09549	5.92131e-116
'ANOS1'	-2.77428	2.29581e-05
'DND1'	1.97469	9.29743e-09
'CDRT1'	2.76879	6.53803e-19
'GALNT18'	-1.02363	1.49425e-18
'NCR3LG1'	1.19338	2.19916e-12
'FAM111B'	-2.00764	1.16419e-22
'KIF7'	-3.79619	3.13271e-20
'EFCAB5'	4.71624	5.9008e-13
'LRRC37A3'	1.78413	6.74687e-11
'ZNF699'	-1.08491	2.10256e-07
'YJEFN3'	2.90292	0.00443194
'KCNC4'	-3.14246	3.96126e-08
'B3GNT8'	-3.46092	4.01385e-11
'IGFL1'	3.19398	3.28859e-186
'KCND1'	1.46337	0.000208638
'PEAR1'	-4.15125	6.15538e-34
'PFN4'	3.06009	0.00488587
'FAM228B'	2.27244	0.00653704
'ANKRD36'	-2.51764	2.21078e-16
'C3orf62'	1.64368	5.29203e-10
'C5orf34'	-3.44763	7.82581e-22
'MAST4'	1.09448	7.72646e-135
'SIMC1'	-1.58222	2.05918e-13
'KCNG1'	-2.61389	1.11554e-21
'TRIM73'	2.70445	0.000736822
'PNPLA7'	4.28873	4.17975e-05
'CYSRT1'	2.91532	2.34503e-06
'KCNJ2'	3.81633	2.3282e-27
'RAB15'	-1.79146	8.88214e-07
'KCNJ10'	5.33769	0.0011562
'KCNJ14'	1.83895	1.63994e-06
'KCNJ15'	1.1245	6.0443e-43
'KCNN1'	3.40773	0.0197228
'TRIM74'	6.5877	8.52718e-05
'KCNN4'	3.10171	4.28166e-48
'KCNQ3'	2.47484	0.0482005
'KCNS1'	-1.59001	0.00783942
'CENPS'	-1.74801	2.68691e-10
'NHLRC1'	2.57374	0.00111859
'ARL4D'	-1.25012	2.25941e-07
'KCNS3'	-3.19452	8.83607e-39
'KHK'	-3.56915	0.00182352
'KIF2A'	-1.36986	6.64762e-53
'KIF5A'	2.13093	0.0154735
'KIFC3'	-1.74409	2.53642e-36
'KLK1'	-3.79158	0.0496067
'KLKB1'	3.01589	0.0480385
'KLRD1'	3.8737	5.10638e-05
'KIF11'	-2.92713	3.55583e-110
'KIFC1'	-3.98491	4.82277e-102
'KIF22'	-2.91636	3.06178e-110
'KPNA2'	-1.69924	1.4571e-214
'ARG2'	-2.09313	3.79336e-55
'KPNA5'	1.16934	7.11801e-28
'KRTAP5-9'	5.15871	0.010837
'KRT6B'	1.13897	3.15518e-166
'KRT7'	-2.97018	1.13423e-293
'KRT8'	-1.04843	1.94473e-95
'KRT9'	3.23682	4.84451e-38
'KRT13'	4.09148	3.33069e-281
'AMIGO3'	2.5215	3.14592e-08
'KRT16'	3.07576	0
'CENPW'	-3.20711	2.11814e-45
'CEP85L'	1.15596	4.02865e-06
'C6orf120'	1.02227	4.34581e-27
'RASL11A'	2.40522	1.24001e-05
'SKIDA1'	1.23823	0.00172217
'SH2D4B'	3.1859	0.0320201
'SLC16A12'	2.55192	0.000675898
'FIBIN'	-5.42678	0.00465598
'VSTM5'	1.62102	0.000148063
'C12orf75'	-1.0199	4.83388e-29
'KMT5A'	-1.15441	1.15307e-26
'RHOB'	3.32271	0
'KRT19'	-3.61247	2.6414e-93
'KRT31'	-1.72096	1.2454e-05
'CCDC9B'	1.09486	6.15082e-13
'C16orf86'	-5.51441	0.00363496
'INCA1'	3.2448	1.25469e-05
'SHISA6'	-3.6619	5.02317e-05
'LRRC75A'	-2.72906	2.5665e-82
'YPEL2'	-1.70015	0.0224371
'KRT34'	1.69275	4.41819e-24
'KRTDAP'	-1.64717	0.00138668
'SMIM1'	-5.23341	0.0105192
'HRNR'	2.79504	1.54302e-08
'FLG2'	3.65966	0.00821543
'TMEM81'	1.53951	0.00257205
'CAPN8'	4.78034	0.0265455
'LRRC75B'	-4.32398	1.60897e-06
'C2orf81'	2.47176	3.98743e-10
'SLC9A4'	2.71628	0.0172831
'ZNF662'	-1.99645	4.17033e-05
'INKA1'	-2.63731	3.03912e-10
'MUSTN1'	-4.59681	0.0387424
'VGLL3'	2.39801	2.77006e-17
'ANKUB1'	2.69693	3.73133e-06
'LEKR1'	4.38049	4.40209e-08
'TMEM212'	2.20332	1.0012e-18
'TMPRSS11F'	4.00285	2.8977e-15
[truncated: 2,502 more rows]
