# Supplementary material for: SPT6 maintains epidermal homeostasis by inhibiting an NF-κB-positive feedback loop to prevent excessive inflammation
Source: Cell Mol Immunol. 2026 Apr 1;23(5):471–90. doi: 10.1038/s41423-026-01410-1 (PMC13129108; doi:10.1038/s41423-026-01410-1)
Supplement: Supplementary file 4 — Supplementary Table 3 [file 41423_2026_1410_MOESM4_ESM.xlsx]

## Sheet: Sheet1
Supplementary Table 3. Sequences of qPCR primers used for quantitative real-time PCR analysis in mouse and human samples.
Gene name	Forward	Reverse
For mouse samples
Gapdh	GAAGGGCTCATGACCACAGT	ATCCACGACGGACACATTGG
Supt6	ACATGGAGAGGCTCAAAGAT	TCACCTTCACCTTCTTCATC
Krt1	TGGGAGATTTTCAGGAGGAGG	GCCACACTCTTGGAGATGCTC
Krt10	TCGCAAGGATGCTGAAGAGTGG	GGACTGTAGTTCAATCTCCAGAC
Ivl	AGGAGTCACCTGAGCCAGAACT	TCAGGTGACTCCTGGTACTGCT
Lor	GAGGTCTTTCCACAACCCAC	TCCCTCACTCATCTTCCCTG
Flg	GAAGACTGGGAGGCAAGCTAC	GGTTTGGAGTGGGATTGCTG
Sprr1b	TCCTCCACAGTTGCATGAGC	TGGTGTCACAGGGTGTCTTG
Sprr2a1	GTCTTCCTTCAGTGTGGCCT	TTCTGCTGGCATGGTGGAAA
Sprr2d	TGTGCCCACCCAAGAAGTG	CATGGCTCAGGACAAGGCTC
Lce3a	CCAGCAGAGTCAGAAGCAGT	GAGCTTGTAGCACAGCACGA
Il1b	GCCACCTTTTGACAGTGATGAG	AAGGTCCACGGGAAAGACAC
Il6	TACCACTTCACAAGTCGGAGGC	CTGCAAGTGCATCATCGTTGTTC
Ccl2	GCTACAAGAGGATCACCAGCAG	GTCTGGACCCATTCCTTCTTGG
Ccl3	TGTACCATGACACTCTGCAAC	CAACGATGAATTGGCGTGGAA
Ccl4	ACCCTCCCACTTCCTGCTGTTT	CTGTCTGCCTCTTTTGGTCAGG
Cxcl2	CATCCAGAGCTTGAGTGTGACG	GGCTTCAGGGTCAAGGCAAACT
Cxcl3	CCCAGACAGAAGTCATAGCCA	AGACACATCCAGACACCGTT
S100a9	TGGTGGAAGCACAGTTGGCAAC	CAGCATCATACACTCCTCAAAGC
S100a8	AAATCACCATGCCCTCTACAAG	CCCACTTTTATCACCATCGCAA
Tnf	GGTGCCTATGTCTCAGCCTCTT	GCCATAGAACTGATGAGAGGGAG
Dkk2	CGGCATAGAGATCGCAACCATG	GCAGTCTGATGACCGTAGGCAT
Ctnnd1	CTGTGATGGTGTTCCTGCTCTG	TGGGATGAGAGATTCCACAGGG
Fzd4	ACTTTCACGCCGCTCATCCAGT	TCTCAGGACTGGTTCACAGCGT
Wnt2b	GACACGTCCTGGTGGTACATA	GTCTGGGTAGCGTTGACACA
Calcoco1	GCAGTTGTCAGAGAGTAAGCGG	GCTTCCTCATGTACTCCAGCAG
Csnk1d	CCATCAACACGCACCTTGGCAT	CATACTTCTGCCTCTTGGTGGC
For human samples
L32	AGGCATTGACAACAGGGTTC	GTTGCACATCAGCAGCACTT
SPT6	CCGTGTCCACCCTGAGAC	CATAGCCCTGCCTCTCCA
IL19	GGCTCCTGGGTACAATACTGA	GGTGTCCTTAGCTTGGATGGC
IL36G	GAAGGTTGGAGAACAGCCCACA	AGACTCAAGGGTGGAGGTCCTA
CCL3	GCTCTCTGCAACCAGTTCTCT	GGCTTCGCTTGGTTAGGAAGA
CCL4	GCTTCCTCGCAACTTTGTGG	TCACTGGGATCAGCACAGAC
CXCL2	GGCAGAAAGCTTGTCTCAACCC	CTCCTTCAGGAACAGCCACCAA
CXCL3	ACCGAAGTCATAGCCACACTC	GGTGCTCCCCTTGTTCAGTAT
TNF	CAAGGACAGCAGAGGACCAG	TCCTTTCCAGGGGAGAGAGG
IL6	TGCAATAACCACCCCTGACC	GTGCCCATGCTACATTTGCC
CXCL8	GGTGCAGTTTTGCCAAGG	TTCCTTGGGGTCCAGACA
ICAM1	ATGCCCAGACATCTGTGTCC	GGGGTCTCTATGCCCAACAA
For ChIP-qPCR
RELA enhancer primer A	ACTCGCTGAATTTTGGGACG	CGTCTTCGTTTGGGCTTCG
RELA promoter primer B	GCGGAGTTTGGTGATGTCA	CGCGGAGTTCAACCACCC
For fungal samples
ITS1	TGCGTTCTTCATCGATGCGA	TAAGCGCAAGTCATCAGCTTGCGT
ITS2	CTTGGTCATTTAGAGGAAGTAA	GCTGCGTTCTTCATCGATGC
ITS3	GCATCGATGAAGAACGCAGC	TCCTCCGCTTATTGATATGC
For viral samples
ECTV	GCCGTCATTCCTAAAAAAAAGTGGT	ATCAAAGCCTTGTTGTCTCCGA
MPV-1	CACGCTCACCATTCACGACAC	CAGTGCCCGCAACAGGAGTAT
MusPV1	GCCCGAAGACAACACCGCCACG	CCTCCGCCTCGTCCCCAAATGG
ie4	TGACTTAAACTCCCCAGGCAA	TAGGTGAGGCCATAGTGGCAG
ORF65	GTCAGGGCCCAGTCCGTA	TGGCCCTCTACCTTCTGTTGA
